# Supplementary material for: Transcriptome sequencing reveals genome-wide variation in molecular evolutionary rate among ferns
Source: BMC Genomics. 2016 Aug 30;17(1):692. doi: 10.1186/s12864-016-3034-2 (PMC5006594; doi:10.1186/s12864-016-3034-2)
Supplement: Additional file 8: — GO analyses data files. Zipped folder containing ‘test set’ and ‘reference set’ loci for all GO analyses performed herein, along with a corresponding readme document describing individual analyses. (ZIP 3916 kb) [file 12864_2016_3034_MOESM8_ESM.zip]

Archive with 21 entries (18 files):
- Additional_file_8/
- Additional_file_8/association.txt
- __MACOSX/
- __MACOSX/Additional_file_8/
- __MACOSX/Additional_file_8/._association.txt
- Additional_file_8/go-basic.obo
- __MACOSX/Additional_file_8/._go-basic.obo
- Additional_file_8/readme.txt
- __MACOSX/Additional_file_8/._readme.txt
- Additional_file_8/reference_set_1.txt
- __MACOSX/Additional_file_8/._reference_set_1.txt
- Additional_file_8/reference_set_2.txt
- __MACOSX/Additional_file_8/._reference_set_2.txt
- Additional_file_8/test_set_1.txt
- __MACOSX/Additional_file_8/._test_set_1.txt
- Additional_file_8/test_set_2.txt
- __MACOSX/Additional_file_8/._test_set_2.txt
- Additional_file_8/test_set_3.txt
- __MACOSX/Additional_file_8/._test_set_3.txt
- Additional_file_8/test_set_4.txt
- __MACOSX/Additional_file_8/._test_set_4.txt
