# Supplementary material for: Transcriptome sequencing reveals genome-wide variation in molecular evolutionary rate among ferns
Source: BMC Genomics. 2016 Aug 30;17(1):692. doi: 10.1186/s12864-016-3034-2 (PMC5006594; doi:10.1186/s12864-016-3034-2)
Supplement: Additional file 8: — GO analyses data files. Zipped folder containing ‘test set’ and ‘reference set’ loci for all GO analyses performed herein, along with a corresponding readme document describing individual analyses. (ZIP 3916 kb) [file 12864_2016_3034_MOESM8_ESM.zip › Additional_file_8/association.txt]

227	GO:0003824;GO:0009058;GO:0009987
1130	GO:0003824;GO:0005488;GO:0006950
806	GO:0003824;GO:0006629;GO:0009058;GO:0009987
335	GO:0016787
334	GO:0006091;GO:0016020;GO:0015979;GO:0005488;GO:0009579
337	GO:0016020;GO:0005215;GO:0009987
333	GO:0009536;GO:0009987
21	GO:0005634;GO:0016043;GO:0006464;GO:0009058;GO:0006139;GO:0016787
968	GO:0005634;GO:0003824
969	GO:0000166;GO:0005634;GO:0005768;GO:0005737;GO:0009056;GO:0006629;GO:0016043;GO:0030154;GO:0009653;GO:0006810
1648	GO:0019748;GO:0005975;GO:0016020;GO:0009058;GO:0009536;GO:0005215;GO:0009987;GO:0009579
352	GO:0005737;GO:0016043;GO:0008135
1645	GO:0005737;GO:0008135
960	GO:0003824;GO:0005488
966	GO:0006810
1641	GO:0000166;GO:0003824
964	GO:0016043;GO:0008135;GO:0006810;GO:0009536
2203	GO:0005975;GO:0016020;GO:0006464;GO:0009058;GO:0016740
2243	GO:0000166;GO:0006091;GO:0003824
817	GO:0009058;GO:0016740;GO:0009987
779	GO:0003723;GO:0005730
778	GO:0003824
774	GO:0008150
776	GO:0003824;GO:0016020;GO:0006629;GO:0009058;GO:0009536;GO:0009987
819	GO:0005975;GO:0006091;GO:0016740
356	GO:0009628;GO:0009536
489	GO:0016740;GO:0009987
2163	GO:0019538;GO:0016787
1612	GO:0005737;GO:0016043;GO:0008135
1614	GO:0009056;GO:0005739;GO:0009058;GO:0016740;GO:0006139
1617	GO:0000166
1619	GO:0003824;GO:0006629;GO:0009058;GO:0005488;GO:0009987
480	GO:0016740
483	GO:0005488;GO:0016787
2169	GO:0003723;GO:0005198;GO:0005840;GO:0006412
486	GO:0019538;GO:0016787
1806	GO:0006464;GO:0016787
2206	GO:0000166;GO:0005829;GO:0009058;GO:0006139;GO:0006810;GO:0016787
2205	GO:0016020;GO:0006810;GO:0009987
1805	GO:0005634;GO:0005856;GO:0005737;GO:0016043;GO:0007049
1802	GO:0000166;GO:0003676
1801	GO:0003824;GO:0005488
2483	GO:0000166;GO:0003676
2485	GO:0005488
2484	GO:0006464;GO:0016740
2209	GO:0008152;GO:0009987
2486	GO:0003824
77	GO:0005829
2426	GO:0005488
2425	GO:0003824;GO:0030246
2428	GO:0016020;GO:0005215;GO:0009987
284	GO:0016043;GO:0009058
283	GO:0005737;GO:0003824;GO:0009058;GO:0009987
282	GO:0005634
747	GO:0003824;GO:0009058;GO:0009987
742	GO:0003700;GO:0009719;GO:0009058;GO:0005730;GO:0006139;GO:0005886;GO:0007049
2407	GO:0003677;GO:0009058;GO:0006139
579	GO:0005515;GO:0016020;GO:0016043;GO:0005794;GO:0006810
919	GO:0000166;GO:0003824;GO:0006629;GO:0005829;GO:0009058;GO:0009987
572	GO:0000166;GO:0019538;GO:0005515;GO:0005737;GO:0009987
571	GO:0003824;GO:0006629;GO:0009058;GO:0005488;GO:0009987
570	GO:0005488
1456	GO:0005737;GO:0016020;GO:0005794;GO:0005215;GO:0009987
1455	GO:0005198;GO:0005840;GO:0006412
1454	GO:0007165;GO:0016020;GO:0005622
1452	GO:0005634;GO:0016043;GO:0009058;GO:0006139
28	GO:0005737;GO:0009056;GO:0009987;GO:0016787
1459	GO:0016740
502	GO:0005975;GO:0006091;GO:0009058;GO:0016740;GO:0005488;GO:0016787
503	GO:0008150
506	GO:0005975;GO:0016020;GO:0006464;GO:0009058;GO:0016740
507	GO:0008152
1215	GO:0009058;GO:0006139
1214	GO:0003824
1210	GO:0008152
1098	GO:0016020
1097	GO:0000166;GO:0005737;GO:0003824;GO:0006139;GO:0006412
1095	GO:0016020
1093	GO:0009628;GO:0005856;GO:0005515;GO:0005737;GO:0016043;GO:0006950
2070	GO:0009058;GO:0006139
1225	GO:0000166;GO:0009628;GO:0006629;GO:0016043;GO:0015979;GO:0006139;GO:0009536;GO:0016787;GO:0006412
2238	GO:0008152
2239	GO:0009536;GO:0009579
815	GO:0008150
1851	GO:0005488
2233	GO:0003824
1925	GO:0003824
158	GO:0005737;GO:0008152;GO:0009987
1927	GO:0006810
925	GO:0000166;GO:0016787
1363	GO:0006629;GO:0009058;GO:0009987
810	GO:0016020;GO:0005215;GO:0009987
1929	GO:0000166;GO:0009790;GO:0007165;GO:0009791;GO:0016043;GO:0009653;GO:0005622
1928	GO:0005829
811	GO:0009058;GO:0006139;GO:0016787
1798	GO:0000166;GO:0003723;GO:0005737
1387	GO:0005739;GO:0009058;GO:0009987
1386	GO:0000166;GO:0019538;GO:0009628;GO:0005515;GO:0016020;GO:0009536;GO:0006950;GO:0009987;GO:0009579
302	GO:0003824;GO:0006464
1380	GO:0005737;GO:0009058;GO:0009987
1383	GO:0005215
1790	GO:0005488
1791	GO:0000166;GO:0005634;GO:0003723;GO:0006139
1792	GO:0005515;GO:0030234;GO:0006950
1795	GO:0005488
1796	GO:0016020;GO:0005488;GO:0005773;GO:0005215;GO:0009987;GO:0016787
317	GO:0003824
963	GO:0016740;GO:0006139;GO:0009536;GO:0005654
218	GO:0007165;GO:0006464;GO:0030234;GO:0005622
216	GO:0000166;GO:0007165;GO:0006810;GO:0005622
1162	GO:0000166;GO:0005975;GO:0009056;GO:0006464;GO:0009058;GO:0016301
1164	GO:0000166;GO:0006464;GO:0004872;GO:0016301;GO:0004871
210	GO:0006464;GO:0009058;GO:0016740
211	GO:0000166;GO:0003824
1468	GO:0016020;GO:0006810
1464	GO:0000166
57	GO:0003824
1466	GO:0003723;GO:0005737
1467	GO:0005737;GO:0009056;GO:0009987;GO:0016787
2331	GO:0000166;GO:0016787
1461	GO:0000166;GO:0006464;GO:0016301
1462	GO:0008150
51	GO:0003723;GO:0005198;GO:0005840;GO:0006412
1268	GO:0009058;GO:0006139;GO:0003674;GO:0005654
2345	GO:0005634;GO:0009058;GO:0006259;GO:0006950;GO:0007049
1262	GO:0000166;GO:0003723;GO:0003824;GO:0005739;GO:0016020;GO:0006629;GO:0016043;GO:0006139;GO:0006412
1266	GO:0016020;GO:0008152;GO:0009987;GO:0009579
1264	GO:0016020;GO:0005829;GO:0006810
1265	GO:0008152;GO:0009987
234	GO:0005488;GO:0016787
2161	GO:0000166;GO:0003723;GO:0006139;GO:0016787
236	GO:0000166;GO:0005634;GO:0003723;GO:0006139
2167	GO:0000166;GO:0016301
1959	GO:0008150;GO:0005840
463	GO:0005198;GO:0005840;GO:0006412
1952	GO:0005737;GO:0003824;GO:0016020;GO:0006629
1746	GO:0006629;GO:0009058;GO:0016740;GO:0009987
1956	GO:0030246
1957	GO:0005623;GO:0019725;GO:0003824
849	GO:0008150
2252	GO:0005488
358	GO:0005515;GO:0006464;GO:0007049
353	GO:0005737;GO:0006810
2185	GO:0006629;GO:0015979;GO:0009058;GO:0016740
843	GO:0016020;GO:0005829;GO:0006810
233	GO:0005623;GO:0019725;GO:0003824
845	GO:0003824;GO:0030246
2181	GO:0000166;GO:0005975;GO:0005737;GO:0003824;GO:0009056;GO:0009987
846	GO:0003677;GO:0005515;GO:0009058;GO:0016740;GO:0006139
1736	GO:0000166;GO:0006464;GO:0016301
1986	GO:0005198;GO:0005840;GO:0006139;GO:0006412
1983	GO:0019538;GO:0016787
1980	GO:0019538;GO:0006139
955	GO:0016787
929	GO:0009628;GO:0006629;GO:0009058;GO:0009987
713	GO:0003677;GO:0003824;GO:0006259;GO:0006950
927	GO:0000166;GO:0003676
711	GO:0003824;GO:0006464
2255	GO:0008152
922	GO:0003824
923	GO:0006091;GO:0009056
1678	GO:0005829;GO:0009058;GO:0016740;GO:0006139;GO:0009536
2004	GO:0009058;GO:0006139
2414	GO:0003723;GO:0005829;GO:0009058;GO:0006139
2415	GO:0005634;GO:0003677;GO:0016043
664	GO:0009058;GO:0006139
1862	GO:0000166;GO:0003677;GO:0009058;GO:0006259
1864	GO:0016787
2267	GO:0016020
1867	GO:0003676;GO:0006464;GO:0016740
2269	GO:0006629;GO:0009058;GO:0016740
86	GO:0009058;GO:0009987
85	GO:0008152;GO:0009987
84	GO:0005634;GO:0005488;GO:0009536;GO:0009987;GO:0016787
1556	GO:0005215
1352	GO:0003824
167	GO:0016740
164	GO:0005730;GO:0006139;GO:0005654
165	GO:0005737;GO:0009058;GO:0016740
1358	GO:0005975;GO:0003824
1359	GO:0003723;GO:0006139;GO:0005654;GO:0016787
667	GO:0000166;GO:0003824;GO:0005739;GO:0009536;GO:0006412
2127	GO:0003824;GO:0005488
2391	GO:0016020
2390	GO:0003824;GO:0005488
676	GO:0000166;GO:0006464;GO:0004871;GO:0016301;GO:0005622
2129	GO:0003824;GO:0006139;GO:0009536
1680	GO:0019538;GO:0016020;GO:0005773;GO:0006810;GO:0009987;GO:0016787
2207	GO:0003824
1432	GO:0016020
1684	GO:0006464;GO:0016740
1434	GO:0000166;GO:0003676
1686	GO:0016020
828	GO:0000166;GO:0016043;GO:0007049;GO:0016787
827	GO:0005488
1008	GO:0000166;GO:0009987
1006	GO:0003824;GO:0009058;GO:0005488;GO:0006139;GO:0009536
1007	GO:0006950
1005	GO:0000166;GO:0009058;GO:0016301
1002	GO:0006464
2296	GO:0000166;GO:0003824
2466	GO:0009058;GO:0005488;GO:0009987;GO:0016787
2294	GO:0005975;GO:0005488;GO:0016787
2464	GO:0000166;GO:0005737;GO:0003824;GO:0009058;GO:0009987
2292	GO:0003824;GO:0006464
546	GO:0005737;GO:0005488;GO:0016740;GO:0006139
2298	GO:0006464;GO:0016740
2299	GO:0006139;GO:0005622;GO:0040029
241	GO:0016020;GO:0016740;GO:0005488
240	GO:0003824
658	GO:0005488
244	GO:0016020;GO:0009536;GO:0005215;GO:0009987
657	GO:0016020
249	GO:0000166
248	GO:0003824
652	GO:0003824
653	GO:0000166;GO:0003723;GO:0003824;GO:0005829;GO:0006139;GO:0006412
162	GO:0005737;GO:0008289;GO:0005215
1508	GO:0019748;GO:0009056;GO:0005618;GO:0006629;GO:0016043;GO:0009058;GO:0006139;GO:0009536
1503	GO:0005975;GO:0009536;GO:0009987
603	GO:0016787
602	GO:0003824;GO:0009058;GO:0005488;GO:0006139
870	GO:0016740
600	GO:0009058;GO:0016740;GO:0005488;GO:0009987
876	GO:0000166;GO:0006464;GO:0016301
2487	GO:0003674
1329	GO:0016787
1328	GO:0016020
1327	GO:0000166;GO:0007165;GO:0005622
411	GO:0009056;GO:0005829;GO:0006139;GO:0016787
1325	GO:0009790;GO:0005975;GO:0009056;GO:0009791;GO:0009536;GO:0009987;GO:0016787
1324	GO:0016020;GO:0008152;GO:0009536;GO:0009987;GO:0009579
414	GO:0003824;GO:0016020
1322	GO:0016787
1321	GO:0019538;GO:0019725;GO:0003824;GO:0009536;GO:0006950
1320	GO:0006810
362	GO:0003824;GO:0009058;GO:0005488;GO:0006139;GO:0009536
2179	GO:0005634;GO:0019538;GO:0007275
1550	GO:0003824
2173	GO:0016740;GO:0009987
2172	GO:0009058;GO:0009987;GO:0016787
1551	GO:0008152;GO:0009987
2175	GO:0005730;GO:0016740;GO:0006139
1053	GO:0016020;GO:0006810
1600	GO:0006810
1056	GO:0000166;GO:0006464;GO:0016301
2003	GO:0005634;GO:0005737;GO:0030246
1054	GO:0016740;GO:0016787
1058	GO:0003824;GO:0016020;GO:0006629
93	GO:0016020
1109	GO:0019538;GO:0005622
1497	GO:0005634
1496	GO:0005739;GO:0005198;GO:0005840;GO:0006139;GO:0006412
1494	GO:0007165;GO:0006464;GO:0009653;GO:0009058;GO:0006259;GO:0007049;GO:0006950;GO:0009628;GO:0009908;GO:0016043;GO:0005829
1531	GO:0005737;GO:0009056;GO:0009058;GO:0016740;GO:0006139
1533	GO:0003824
1535	GO:0003824
475	GO:0003824;GO:0009058;GO:0005488;GO:0009987
76	GO:0003824;GO:0005488
1539	GO:0000166;GO:0003677;GO:0009058;GO:0016740;GO:0006259
973	GO:0009056;GO:0009987
972	GO:0000166;GO:0019538;GO:0005515;GO:0005737;GO:0009987
971	GO:0016020;GO:0005215;GO:0009987
976	GO:0016020;GO:0005215;GO:0009987
1653	GO:0003824;GO:0006629;GO:0009058;GO:0009987
1124	GO:0005975;GO:0003824;GO:0007275;GO:0006464;GO:0009058;GO:0006810;GO:0005622
979	GO:0005488
1126	GO:0000166;GO:0005737;GO:0016043;GO:0008135;GO:0016787
1659	GO:0005488
1658	GO:0000166;GO:0006464;GO:0016301
1122	GO:0005975;GO:0006464;GO:0016787
1598	GO:0000166;GO:0006810;GO:0016787
1593	GO:0000166;GO:0008135;GO:0005622;GO:0016787
752	GO:0000166;GO:0003824
788	GO:0000166;GO:0003824;GO:0015979;GO:0009058
808	GO:0000166;GO:0006464;GO:0016301
783	GO:0005488;GO:0005622
427	GO:0005975;GO:0006091;GO:0003824;GO:0009056;GO:0005829;GO:0005488;GO:0006139
803	GO:0016787
785	GO:0016020;GO:0005215;GO:0009987
1069	GO:0006464;GO:0016043;GO:0005829;GO:0009058;GO:0016740;GO:0006139
473	GO:0005634;GO:0019538;GO:0005737;GO:0009056;GO:0009987;GO:0016787
781	GO:0009987
2073	GO:0003824;GO:0006464
1224	GO:0003824;GO:0016020
1063	GO:0008150
1065	GO:0003824;GO:0006629;GO:0009791;GO:0030154;GO:0009653;GO:0009058;GO:0005488;GO:0006139;GO:0009536
1066	GO:0005623;GO:0019725;GO:0003824
1221	GO:0009058;GO:0006139;GO:0005654
1693	GO:0003824
1692	GO:0005975;GO:0006464;GO:0009058
1819	GO:0005975;GO:0009056;GO:0016020;GO:0005794;GO:0009058;GO:0006810;GO:0009987
1813	GO:0005975;GO:0003824;GO:0005829;GO:0009058;GO:0009987
2459	GO:0005737
2455	GO:0005488
2456	GO:0005488;GO:0006810;GO:0005622
2451	GO:0000166;GO:0003676;GO:0006139;GO:0016787
544	GO:0003824
2315	GO:0006629;GO:0006464;GO:0016787
677	GO:0016740
541	GO:0008152
914	GO:0005488
1622	GO:0005488;GO:0016787
1626	GO:0009058;GO:0009987;GO:0016787
1104	GO:0016787
38	GO:0005737;GO:0008135
2217	GO:0005488
32	GO:0019538;GO:0003824;GO:0009987
34	GO:0016020;GO:0005783
35	GO:0000166;GO:0006464;GO:0016301
751	GO:0016787
750	GO:0003824
1284	GO:0005856;GO:0016043;GO:0007049
2141	GO:0003676;GO:0000166;GO:0016787
1286	GO:0006810
2143	GO:0000166;GO:0007165;GO:0005622
2145	GO:0016740;GO:0006139
2149	GO:0016043;GO:0015979;GO:0009058;GO:0006139;GO:0009536
1288	GO:0016020
2210	GO:0005515;GO:0016020;GO:0016043;GO:0006810;GO:0005622
514	GO:0003824
517	GO:0009056;GO:0005829;GO:0006139;GO:0016787
1824	GO:0005737;GO:0016020;GO:0005488;GO:0006810
1431	GO:0016787
2096	GO:0009536
2097	GO:0003824
2221	GO:0009058;GO:0016740;GO:0009536;GO:0009987
2093	GO:0006464
1828	GO:0000166;GO:0005515;GO:0005737;GO:0003824;GO:0009058;GO:0009987
2228	GO:0009628;GO:0006950
126	GO:0006464;GO:0016787
124	GO:0009056;GO:0009791;GO:0005576;GO:0006810;GO:0009536;GO:0009987;GO:0006950;GO:0009607;GO:0009605;GO:0003824
125	GO:0000166;GO:0019538;GO:0009628;GO:0005515;GO:0009987;GO:0006950
1310	GO:0016020;GO:0006810
123	GO:0009607;GO:0009605;GO:0008219;GO:0007165;GO:0009719;GO:0016043;GO:0005829;GO:0009058;GO:0016740;GO:0006810;GO:0006950
121	GO:0008152;GO:0009987
1435	GO:0005488
749	GO:0005634;GO:0016043;GO:0006464;GO:0009058;GO:0006139;GO:0016787
129	GO:0000166;GO:0006464;GO:0016301
1780	GO:0016020
1782	GO:0003677;GO:0009058;GO:0006139
1785	GO:0005739;GO:0006629;GO:0006464;GO:0009058;GO:0016740;GO:0005488
1787	GO:0006810;GO:0005622;GO:0005886
1919	GO:0003723;GO:0005737;GO:0016043;GO:0006810;GO:0006412
1789	GO:0008152;GO:0009987
1917	GO:0005488
291	GO:0016020;GO:0005488;GO:0016787
1912	GO:0000166;GO:0006464;GO:0016301
1910	GO:0005488
207	GO:0006464;GO:0016787
1661	GO:0000166;GO:0009058;GO:0016301;GO:0006139
205	GO:0000166;GO:0019538;GO:0009628;GO:0005515;GO:0016020;GO:0009536;GO:0006950;GO:0009987;GO:0009579
980	GO:0005488
981	GO:0005488
319	GO:0016020
318	GO:0006464;GO:0004872;GO:0004871;GO:0016301
184	GO:0008152
96	GO:0003723
180	GO:0009058;GO:0009987
989	GO:0009056;GO:0005488;GO:0009987
209	GO:0003824;GO:0009058;GO:0009987
2306	GO:0003824
2225	GO:0005975;GO:0003824;GO:0009058;GO:0009987
2302	GO:0000166;GO:0006464;GO:0016301
1470	GO:0005488
1472	GO:0000166;GO:0003824;GO:0005739;GO:0016043;GO:0006139;GO:0009536;GO:0006412
2308	GO:0000166;GO:0003676
526	GO:0019725;GO:0003824;GO:0006810;GO:0009536
527	GO:0000166;GO:0005623;GO:0019725;GO:0003824
1272	GO:0016020;GO:0005794;GO:0016740
1277	GO:0009056;GO:0005488;GO:0009987
1276	GO:0000166;GO:0006464;GO:0016301
1278	GO:0016787
65	GO:0019538;GO:0003824;GO:0009987
2359	GO:0003824;GO:0009058;GO:0009987
327	GO:0005623;GO:0019725
63	GO:0003824;GO:0005488
2353	GO:0005198;GO:0005840;GO:0006412
2357	GO:0009987
68	GO:0005488;GO:0016787
2355	GO:0003723;GO:0005622
1776	GO:0005634
1777	GO:0000166;GO:0003824
1774	GO:0005634;GO:0003677
1772	GO:0005634;GO:0009628;GO:0009791;GO:0008152;GO:0005488;GO:0009987
1946	GO:0005737;GO:0007275;GO:0004518
1548	GO:0006810
53	GO:0016043;GO:0009653;GO:0016049
1342	GO:0005975;GO:0009056;GO:0016787
176	GO:0003676;GO:0009058;GO:0016740;GO:0006139;GO:0005654
174	GO:0016020;GO:0006629;GO:0009058;GO:0016740;GO:0009987
360	GO:0005739
361	GO:0009536
2197	GO:0003723
363	GO:0016740
2191	GO:0019538;GO:0016020;GO:0016787
459	GO:0003824;GO:0005488
2193	GO:0005634;GO:0006139
2192	GO:0019538;GO:0016787
368	GO:0003677
2199	GO:0005975;GO:0003824;GO:0030246;GO:0009987
453	GO:0016020;GO:0005739;GO:0009058;GO:0005488;GO:0009536;GO:0009987;GO:0009579
279	GO:0005975;GO:0016020;GO:0006464;GO:0005794;GO:0009058;GO:0016740
690	GO:0016020;GO:0008152;GO:0016043
691	GO:0000166;GO:0005737;GO:0016787
694	GO:0016020;GO:0006810;GO:0009987
328	GO:0016020;GO:0016740
272	GO:0003824
699	GO:0016020;GO:0015979;GO:0009579
1978	GO:0019538;GO:0019725;GO:0009058;GO:0006139;GO:0006810;GO:0009536;GO:0006950;GO:0009579;GO:0003824;GO:0016043
1979	GO:0005488;GO:0007049
935	GO:0003824;GO:0006464
1728	GO:0003824
933	GO:0000166;GO:0019538;GO:0005515;GO:0009987;GO:0006950
388	GO:0000166
386	GO:0000166;GO:0016787
1722	GO:0005739;GO:0006464;GO:0016740;GO:0006139;GO:0006412
1720	GO:0003824
1974	GO:0016020
1726	GO:0016020;GO:0009058;GO:0009536;GO:0009987;GO:0009579
380	GO:0003824
1724	GO:0005737
2467	GO:0016020;GO:0016043
2363	GO:0000166;GO:0016301
2405	GO:0005634;GO:0003677
2366	GO:0005737
2367	GO:0019538;GO:0003824;GO:0009987
908	GO:0005488
1186	GO:0005488
1183	GO:0019538;GO:0019725;GO:0003824;GO:0009536;GO:0006950
1181	GO:0016740;GO:0009536
1189	GO:0003723;GO:0016740;GO:0006139
1871	GO:0019538;GO:0016020;GO:0009536;GO:0016787
8	GO:0000166;GO:0005634;GO:0003677;GO:0005515;GO:0009056;GO:0016043;GO:0030154;GO:0006259;GO:0016787
2250	GO:0003723;GO:0016043;GO:0005730;GO:0006139
2254	GO:0009987
1876	GO:0003824;GO:0009987
1035	GO:0005886
869	GO:0003824
868	GO:0000166;GO:0006464;GO:0016301
488	GO:0005634;GO:0005737;GO:0003824;GO:0009058;GO:0005488;GO:0009987
862	GO:0003824
1212	GO:0000166;GO:0016301
1711	GO:0005737;GO:0006629;GO:0005783;GO:0009058;GO:0016740;GO:0009987
2024	GO:0003676;GO:0005622;GO:0006412
1714	GO:0005737;GO:0016020;GO:0006810
1715	GO:0005794;GO:0006810
1718	GO:0016020
903	GO:0009058;GO:0006810;GO:0006139;GO:0040029;GO:0006950;GO:0000166;GO:0009607;GO:0003723;GO:0009605;GO:0005737;GO:0006629;GO:0016043;GO:0016787
2021	GO:0005488
2139	GO:0003824
2135	GO:0005737;GO:0016043;GO:0008135
2134	GO:0005737;GO:0016787
944	GO:0000166;GO:0019538;GO:0009056;GO:0016043;GO:0005783;GO:0006810;GO:0006950;GO:0016787
945	GO:0016787
2131	GO:0005840
1017	GO:0003824;GO:0009058;GO:0005488;GO:0009987
1016	GO:0009628;GO:0005737;GO:0006629;GO:0009058;GO:0030234;GO:0006139;GO:0006950
1013	GO:0016020
1012	GO:0003824;GO:0006464;GO:0005829
1011	GO:0005975;GO:0009628;GO:0006629;GO:0006464;GO:0009058;GO:0006810
1010	GO:0019538;GO:0003824;GO:0006950;GO:0009987
1691	GO:0006629;GO:0009058;GO:0009987
1690	GO:0005622
1400	GO:0005488
1401	GO:0008150
1695	GO:0005198;GO:0005840;GO:0006412
1694	GO:0005634;GO:0003677
647	GO:0009058;GO:0016740;GO:0005488
646	GO:0008150;GO:0005737
645	GO:0005975;GO:0005829;GO:0009058;GO:0006810;GO:0003674;GO:0009987
643	GO:0016787
642	GO:0016740
2287	GO:0000166;GO:0009056;GO:0009536;GO:0005886;GO:0005215;GO:0009987
2282	GO:0003824;GO:0009987
2281	GO:0003824;GO:0005488
648	GO:0006810;GO:0005622
984	GO:0005515;GO:0006464;GO:0007049
655	GO:0016787
1571	GO:0016020
1573	GO:0016020;GO:0006810
2313	GO:0000166;GO:0019538;GO:0005515;GO:0005737;GO:0009987
2312	GO:0003824;GO:0005488
407	GO:0003824
2100	GO:0016020;GO:0009719;GO:0016043;GO:0009536;GO:0009579
982	GO:0000166;GO:0005856;GO:0005515;GO:0009987;GO:0003774
1155	GO:0016043;GO:0009058;GO:0005488
1248	GO:0009536;GO:0009579
1249	GO:0005975;GO:0006091;GO:0003824;GO:0009056;GO:0009058;GO:0006139
1244	GO:0009628;GO:0007275;GO:0016020;GO:0006629;GO:0009058;GO:0016740;GO:0009987;GO:0006950
753	GO:0005634;GO:0003677;GO:0016043
1024	GO:0005737;GO:0006464;GO:0016740
1025	GO:0006950
1884	GO:0005975;GO:0016020;GO:0006464;GO:0005783;GO:0009058;GO:0016740
1883	GO:0016043
2030	GO:0008152;GO:0009987
1023	GO:0000166;GO:0003824;GO:0009058;GO:0009987
620	GO:0003824;GO:0016020
1355	GO:0000166;GO:0003824;GO:0009058;GO:0009987
633	GO:0005488
636	GO:0000166;GO:0007165;GO:0006464;GO:0016301;GO:0005622
1529	GO:0000166;GO:0006464;GO:0004871;GO:0016301;GO:0005622
151	GO:0005488
1113	GO:0003677;GO:0005515;GO:0009058;GO:0016740;GO:0006139
1524	GO:0019538;GO:0016787
1119	GO:0003824
1582	GO:0005737;GO:0016043;GO:0008135
1308	GO:0009058;GO:0006139;GO:0003674;GO:0005654
1666	GO:0009058;GO:0005488;GO:0006139
136	GO:0005488
1664	GO:0005829
134	GO:0016787
1662	GO:0000166;GO:0006629;GO:0009058;GO:0016740;GO:0009987
17	GO:0000166;GO:0016301
434	GO:0016787
1366	GO:0003824;GO:0005488
154	GO:0005634;GO:0019538;GO:0005737;GO:0009056;GO:0009987;GO:0016787
871	GO:0009628;GO:0009908;GO:0009058;GO:0006139;GO:0006950;GO:0005654
581	GO:0016787
799	GO:0003676;GO:0000166;GO:0016787
433	GO:0016740
118	GO:0008150
1237	GO:0016020
2060	GO:0019538;GO:0016787
1075	GO:0016020;GO:0015979;GO:0005488;GO:0009579
1232	GO:0016740
2065	GO:0005634;GO:0003677
1230	GO:0000166;GO:0009058;GO:0006259;GO:0016301
2068	GO:0000166;GO:0003723;GO:0005737;GO:0003824;GO:0006139;GO:0006412
304	GO:0005975;GO:0009056;GO:0007165;GO:0009719;GO:0009058;GO:0016740;GO:0009536
1239	GO:0005634;GO:0016043;GO:0006464
115	GO:0003824;GO:0009058;GO:0009987
305	GO:0005737
114	GO:0005488
430	GO:0007165
609	GO:0009058;GO:0016740;GO:0005488;GO:0009987
413	GO:0009058
117	GO:0005634;GO:0009058;GO:0006139
1201	GO:0019538;GO:0009056;GO:0009987;GO:0016787
2036	GO:0003723;GO:0005622
2446	GO:0006629;GO:0009058;GO:0016740;GO:0009987
113	GO:0005783
2051	GO:0003824
2052	GO:0016020;GO:0005739;GO:0006810
2053	GO:0000166;GO:0007165;GO:0006810;GO:0005622
2034	GO:0016020;GO:0016740;GO:0005488
2056	GO:0009058;GO:0016301;GO:0006139
1633	GO:0005737;GO:0005783
140	GO:0003676;GO:0000166;GO:0005737;GO:0016043;GO:0006139;GO:0016787;GO:0006412
1348	GO:0003824;GO:0009058;GO:0006139;GO:0009536
238	GO:0003824
1636	GO:0003676;GO:0000166;GO:0006139;GO:0016787
995	GO:0016740
235	GO:0000166
997	GO:0009606;GO:0009628;GO:0006091;GO:0016043;GO:0015979
237	GO:0006464;GO:0005488;GO:0004872;GO:0016301;GO:0004871
1145	GO:0003824;GO:0006629;GO:0009058;GO:0009987
992	GO:0019538;GO:0005515;GO:0005783;GO:0009987
888	GO:0008152
767	GO:0005488
761	GO:0008289
2031	GO:0005488;GO:0005622
551	GO:0008152;GO:0009987
491	GO:0016787
829	GO:0019538;GO:0007275;GO:0009056;GO:0005794;GO:0005783;GO:0009653;GO:0005215;GO:0006950;GO:0005737;GO:0016020;GO:0016043
497	GO:0003824;GO:0009987
498	GO:0006464;GO:0005829;GO:0016787
826	GO:0019538;GO:0016787
825	GO:0005488
822	GO:0003676;GO:0004518
566	GO:0000166;GO:0019748;GO:0003824;GO:0009056;GO:0009719;GO:0009058;GO:0006139;GO:0009536
565	GO:0003824
561	GO:0005198;GO:0005840;GO:0009536;GO:0006412
1295	GO:0006139
1601	GO:0005622
2153	GO:0005975;GO:0003824
1604	GO:0005975;GO:0005737;GO:0016740;GO:0006139
663	GO:0005634;GO:0003677;GO:0005515
1676	GO:0009607;GO:0009605;GO:0006950;GO:0005654
1675	GO:0016740;GO:0005488
1161	GO:0006810;GO:0009987
420	GO:0003723;GO:0003824;GO:0006139
2089	GO:0008150
1835	GO:0000166;GO:0005737;GO:0003824;GO:0016020;GO:0006629;GO:0005783;GO:0009058;GO:0006139
100	GO:0000166;GO:0005975;GO:0016301
2213	GO:0003824;GO:0005488;GO:0009536;GO:0009987
1833	GO:0003824;GO:0016020;GO:0006629;GO:0009058;GO:0005488;GO:0009987
1333	GO:0016020;GO:0016740
2438	GO:0009056
1904	GO:0005737;GO:0006810;GO:0009987
292	GO:0016301
425	GO:0000166;GO:0007165;GO:0005622
290	GO:0003824
1900	GO:0000166;GO:0016787
2434	GO:0016020
324	GO:0006629;GO:0009058;GO:0016740;GO:0009987
194	GO:0005737;GO:0006464;GO:0005488;GO:0016787
197	GO:0000166;GO:0019538;GO:0005515;GO:0005739;GO:0030234;GO:0009987
1	GO:0000166;GO:0006464;GO:0016301
191	GO:0003824;GO:0005488;GO:0009987
190	GO:0003677;GO:0009058;GO:0005730;GO:0016740;GO:0006139
323	GO:0009987;GO:0016787
852	GO:0016020;GO:0005215;GO:0009987
441	GO:0003723;GO:0005730
199	GO:0005515
329	GO:0005975;GO:0006091;GO:0009058;GO:0016740;GO:0005488;GO:0016787
739	GO:0006464;GO:0016740;GO:0005488
45	GO:0005737;GO:0016740;GO:0006139;GO:0006412
44	GO:0003824
43	GO:0000166;GO:0006464;GO:0016301
1055	GO:0005515;GO:0016020;GO:0016043;GO:0006810;GO:0005622
731	GO:0019538;GO:0005829;GO:0009987
1103	GO:0006810
906	GO:0000166;GO:0005623;GO:0019725;GO:0003824
900	GO:0005488
49	GO:0005488
736	GO:0016020;GO:0005215;GO:0009987
1448	GO:0000166;GO:0003676
2318	GO:0000166;GO:0003824;GO:0005829;GO:0009058;GO:0005576;GO:0005886;GO:0009536;GO:0009987
1446	GO:0009628;GO:0009791;GO:0006464;GO:0005829;GO:0007049
2316	GO:0000166;GO:0006810;GO:0009536
1444	GO:0016787
1445	GO:0006091;GO:0007275;GO:0009653;GO:0005840;GO:0005576;GO:0006139;GO:0009536;GO:0009579;GO:0006412;GO:0009628;GO:0003723;GO:0003824;GO:0016043;GO:0030154;GO:0015979
1442	GO:0003824;GO:0005488
1443	GO:0008152
1440	GO:0003824;GO:0006412
539	GO:0003824
1083	GO:0016020
532	GO:0019538;GO:0005515;GO:0005783;GO:0009987
536	GO:0003824;GO:0005739;GO:0016020;GO:0005488
1088	GO:0006464;GO:0016787
1089	GO:0003824;GO:0009056;GO:0006139;GO:0009536
2324	GO:0005623;GO:0019725
2326	GO:0000166;GO:0005975;GO:0006091;GO:0005737;GO:0009056;GO:0016301;GO:0006139
2327	GO:0000166;GO:0003723;GO:0005737
2320	GO:0005737
1154	GO:0006139
631	GO:0003824;GO:0009056;GO:0009058;GO:0009536;GO:0009987
1200	GO:0016020;GO:0016740
2337	GO:0005488;GO:0016787
1372	GO:0005829;GO:0009058;GO:0016740;GO:0006139;GO:0009536
145	GO:0016787
1378	GO:0005488
2330	GO:0005737;GO:0016020;GO:0005215
445	GO:0000166;GO:0005198;GO:0005840;GO:0006412
444	GO:0005737
447	GO:0005198;GO:0005840;GO:0006412
446	GO:0003824
1938	GO:0003824;GO:0016043;GO:0005886;GO:0009536;GO:0009579
1769	GO:0000166;GO:0003723;GO:0005622
1768	GO:0005737;GO:0006464;GO:0030234
265	GO:0016020;GO:0009536
1936	GO:0005488
1764	GO:0003824;GO:0006139
1930	GO:0005783
1762	GO:0008150;GO:0005840
1761	GO:0006091;GO:0016020;GO:0006464;GO:0015979;GO:0005488;GO:0009536;GO:0009579
1760	GO:0015979
378	GO:0005975;GO:0005576;GO:0016740;GO:0009987;GO:0016787
263	GO:0016020
1398	GO:0016740;GO:0006139
267	GO:0005488
1117	GO:0008152;GO:0009987
269	GO:0016020;GO:0005215;GO:0009987
840	GO:0000166;GO:0003824
1396	GO:0016020;GO:0009058;GO:0006139;GO:0005622;GO:0005215
375	GO:0009056;GO:0009987;GO:0016787
374	GO:0005198;GO:0005840;GO:0006412
1392	GO:0000166;GO:0007165;GO:0006464;GO:0016301;GO:0005622
1393	GO:0005622;GO:0005215
1961	GO:0005515;GO:0009987
394	GO:0003723;GO:0005730;GO:0006139
1965	GO:0003824
1751	GO:0016787
1967	GO:0016787
1753	GO:0003677
1969	GO:0003723;GO:0005198;GO:0016043;GO:0005840;GO:0005730;GO:0006139;GO:0006810;GO:0006412
1968	GO:0005737;GO:0016020
373	GO:0006464;GO:0005488;GO:0016787
1942	GO:0019538;GO:0005515;GO:0005575;GO:0009987
1773	GO:0009058;GO:0009987
2371	GO:0000166;GO:0006464;GO:0016301
2370	GO:0019538;GO:0016020;GO:0016787
2373	GO:0008150
2372	GO:0009058;GO:0005488;GO:0016301
2376	GO:0000166;GO:0005634;GO:0003723;GO:0003824;GO:0006464;GO:0005829;GO:0009058;GO:0006139
1842	GO:0005737;GO:0016020;GO:0006810
1843	GO:0000166;GO:0005515;GO:0009719;GO:0006464;GO:0004872;GO:0004871;GO:0016301;GO:0005886;GO:0016787
1840	GO:0000166;GO:0019538;GO:0005515;GO:0005737;GO:0009987
1841	GO:0005488
1846	GO:0003824
2246	GO:0009536;GO:0016787
1844	GO:0019538;GO:0003824;GO:0009987
393	GO:0006629
1848	GO:0005737;GO:0003824;GO:0006629;GO:0009058;GO:0009987
2248	GO:0005634;GO:0009628;GO:0005739;GO:0006950;GO:0006412
70	GO:0003824
72	GO:0003824;GO:0006950
392	GO:0016740
342	GO:0000166;GO:0005856;GO:0005737;GO:0016043;GO:0016787
340	GO:0006091;GO:0009058;GO:0006139;GO:0009536;GO:0009579;GO:0003677;GO:0009628;GO:0003824;GO:0006629;GO:0016043;GO:0015979
346	GO:0005856;GO:0009987
344	GO:0000166;GO:0016020;GO:0005783;GO:0016787
857	GO:0016740
349	GO:0006464;GO:0009058;GO:0006259;GO:0005622;GO:0040029;GO:0006950;GO:0000166;GO:0003677;GO:0009908;GO:0016043;GO:0016787
2340	GO:0016020
1995	GO:0005488
1992	GO:0016043;GO:0006139
1993	GO:0016740
1990	GO:0005840
1999	GO:0005634;GO:0003677;GO:0009058;GO:0016740;GO:0006139
1708	GO:0005634;GO:0005737;GO:0005215
701	GO:0008152
706	GO:0006629;GO:0009058;GO:0016740;GO:0005488;GO:0009987
954	GO:0000166;GO:0003824
837	GO:0016787
959	GO:0019538;GO:0009056;GO:0009058;GO:0006139;GO:0006950;GO:0000166;GO:0005634;GO:0005515;GO:0016043;GO:0005829;GO:0016787
1700	GO:0019748;GO:0005975;GO:0005515;GO:0006629;GO:0016043;GO:0006464;GO:0005829;GO:0009058;GO:0006139;GO:0009536;GO:0016787
1702	GO:0000166;GO:0003824;GO:0009058;GO:0006139;GO:0009536
1705	GO:0003824;GO:0006464
1704	GO:0003824;GO:0009058;GO:0009987
1707	GO:0005488
686	GO:0005488
1412	GO:0009607;GO:0009605;GO:0003824;GO:0005829;GO:0005488
1411	GO:0016740;GO:0006139
1410	GO:0005975;GO:0003824;GO:0005488;GO:0006139
1415	GO:0000166;GO:0005623;GO:0005975;GO:0006629;GO:0016043;GO:0009058;GO:0006139;GO:0016787
13	GO:0003723;GO:0016740;GO:0006139
364	GO:0016020
842	GO:0016740
1307	GO:0000166;GO:0003824;GO:0005739;GO:0009058;GO:0006139;GO:0009536
431	GO:0006091;GO:0009056;GO:0006139;GO:0006810;GO:0009536;GO:0006950;GO:0000166;GO:0005975;GO:0009628;GO:0005515;GO:0003824;GO:0016043
366	GO:0016740
1301	GO:0005488
15	GO:0003677;GO:0003700;GO:0009058;GO:0006139
2279	GO:0000166;GO:0003824;GO:0006464;GO:0006950
2270	GO:0008289
2272	GO:0000166;GO:0005515;GO:0016043;GO:0005829;GO:0009058
605	GO:0003723;GO:0005730;GO:0006139
670	GO:0003824
791	GO:0005515;GO:0006464;GO:0007049
672	GO:0005856;GO:0016043
2277	GO:0000166;GO:0016020;GO:0006464;GO:0016301
1569	GO:0005975;GO:0006464;GO:0009058
1565	GO:0003824;GO:0005488
1561	GO:0005515;GO:0009719;GO:0006464;GO:0004872;GO:0004871;GO:0016301;GO:0005886
1560	GO:0003824;GO:0009056;GO:0009987
67	GO:0000166;GO:0005975;GO:0006091;GO:0009056;GO:0016301;GO:0006139
9	GO:0000166;GO:0005737;GO:0016301
693	GO:0005634;GO:0003723;GO:0005737;GO:0009056;GO:0006139
604	GO:0003723;GO:0004518;GO:0005622
1252	GO:0005488
1256	GO:0003824;GO:0009058;GO:0005622;GO:0009987
1259	GO:0016787
2387	GO:0016020;GO:0005794;GO:0016740
2110	GO:0016020
2113	GO:0000166;GO:0016787
1305	GO:0000166;GO:0006464;GO:0016301
1428	GO:0005886;GO:0005215;GO:0009987
1896	GO:0009536
1036	GO:0005622
1031	GO:0005737;GO:0016043;GO:0006810
1033	GO:0005975;GO:0005768;GO:0005737;GO:0016020;GO:0005794;GO:0009058;GO:0006810;GO:0009987
1420	GO:0006464;GO:0016787
1421	GO:0016020;GO:0005215;GO:0009987
1422	GO:0016787
621	GO:0000166;GO:0005515;GO:0009719;GO:0006464;GO:0004872;GO:0004871;GO:0016301;GO:0005886
1071	GO:0003824
622	GO:0005198;GO:0006810;GO:0005622
625	GO:0000166;GO:0019538;GO:0005737;GO:0009987
2479	GO:0005634;GO:0006810;GO:0006139
875	GO:0016020
2474	GO:0005829
2472	GO:0019538;GO:0009056;GO:0009987
2473	GO:0016787
1510	GO:0016020;GO:0005739;GO:0009058;GO:0009987
464	GO:0016020
253	GO:0008152
1127	GO:0007275;GO:0016020;GO:0005739;GO:0016043;GO:0030154;GO:0009653;GO:0009058;GO:0016740;GO:0009856;GO:0006139;GO:0016049
255	GO:0005634;GO:0006464;GO:0006139;GO:0016787
104	GO:0016787
1337	GO:0003824;GO:0009058;GO:0009987
1334	GO:0007165
1674	GO:0005975;GO:0009536;GO:0009987
1332	GO:0006464;GO:0005488;GO:0006139;GO:0016787
1672	GO:0016787
102	GO:0009607;GO:0009605;GO:0009058;GO:0016740;GO:0009536;GO:0009987;GO:0006950
103	GO:0005488
1107	GO:0007165;GO:0006464;GO:0005622;GO:0006950;GO:0016787
2064	GO:0005488
108	GO:0007165;GO:0007275;GO:0008152;GO:0006810;GO:0005622;GO:0006950;GO:0009607;GO:0009605;GO:0008219;GO:0009719
1102	GO:0016020
1679	GO:0019538;GO:0009056;GO:0009987;GO:0016787
1339	GO:0000166;GO:0009058;GO:0016301;GO:0006139;GO:0009536
590	GO:0000166;GO:0005634;GO:0003723;GO:0005737;GO:0006139
934	GO:0003824
594	GO:0005198;GO:0005840;GO:0006412
596	GO:0005488;GO:0009987
598	GO:0005975;GO:0009536;GO:0009987
458	GO:0006464;GO:0005488;GO:0016787
1951	GO:0005198;GO:0005840;GO:0006412
1179	GO:0006810
1741	GO:0016740;GO:0006139
122	GO:0003723
1740	GO:0003676;GO:0005634
1916	GO:0008289
895	GO:0009536;GO:0009987
2015	GO:0007275;GO:0030154;GO:0000003
1040	GO:0016740;GO:0009987
2011	GO:0003824;GO:0006464
2013	GO:0003677
1480	GO:0009607;GO:0019538;GO:0009605;GO:0009056;GO:0016043;GO:0006810;GO:0005622;GO:0006950
385	GO:0016020;GO:0009536;GO:0006950;GO:0009579
1486	GO:0005737;GO:0016740;GO:0005488;GO:0006139;GO:0007049
383	GO:0005488;GO:0016740;GO:0009987
2041	GO:0016020
2040	GO:0005622
2049	GO:0005634
938	GO:0003677;GO:0005515;GO:0009058;GO:0005730;GO:0016740;GO:0006139;GO:0005654
