# Supplementary material for: Transcriptome sequencing reveals genome-wide variation in molecular evolutionary rate among ferns
Source: BMC Genomics. 2016 Aug 30;17(1):692. doi: 10.1186/s12864-016-3034-2 (PMC5006594; doi:10.1186/s12864-016-3034-2)
Supplement: Additional file 8: — GO analyses data files. Zipped folder containing ‘test set’ and ‘reference set’ loci for all GO analyses performed herein, along with a corresponding readme document describing individual analyses. (ZIP 3916 kb) [file 12864_2016_3034_MOESM8_ESM.zip › Additional_file_8/go-basic.obo]

format-version: 1.2
data-version: releases/2015-02-27
date: 25:02:2015 12:50
saved-by: pad
auto-generated-by: TermGenie 1.0
subsetdef: goantislim_grouping "Grouping classes that can be excluded"
subsetdef: gocheck_do_not_annotate "Term not to be used for direct annotation"
subsetdef: gocheck_do_not_manually_annotate "Term not to be used for direct manual annotation"
subsetdef: goslim_aspergillus "Aspergillus GO slim"
subsetdef: goslim_candida "Candida GO slim"
subsetdef: goslim_generic "Generic GO slim"
subsetdef: goslim_goa "GOA and proteome slim"
subsetdef: goslim_metagenomics "Metagenomics GO slim"
subsetdef: goslim_pir "PIR GO slim"
subsetdef: goslim_plant "Plant GO slim"
subsetdef: goslim_pombe "Fission yeast GO slim"
subsetdef: goslim_synapse "synapse GO slim"
subsetdef: goslim_virus "Viral GO slim"
subsetdef: goslim_yeast "Yeast GO slim"
subsetdef: gosubset_prok "Prokaryotic GO subset"
subsetdef: mf_needs_review "Catalytic activity terms in need of attention"
subsetdef: termgenie_unvetted "Terms created by TermGenie that do not follow a template and require additional vetting by editors"
subsetdef: virus_checked "Viral overhaul terms"
synonymtypedef: systematic_synonym "Systematic synonym" EXACT
default-namespace: gene_ontology
remark: cvs version: use data-version
ontology: go

[Term]
id: GO:0000001
name: mitochondrion inheritance
namespace: biological_process
def: "The distribution of mitochondria, including the mitochondrial genome, into daughter cells after mitosis or meiosis, mediated by interactions between mitochondria and the cytoskeleton." [GOC:mcc, PMID:10873824, PMID:11389764]
synonym: "mitochondrial inheritance" EXACT []
is_a: GO:0048308 ! organelle inheritance
is_a: GO:0048311 ! mitochondrion distribution

[Term]
id: GO:0000002
name: mitochondrial genome maintenance
namespace: biological_process
def: "The maintenance of the structure and integrity of the mitochondrial genome; includes replication and segregation of the mitochondrial chromosome." [GOC:ai, GOC:vw]
is_a: GO:0007005 ! mitochondrion organization

[Term]
id: GO:0000003
name: reproduction
namespace: biological_process
alt_id: GO:0019952
alt_id: GO:0050876
def: "The production of new individuals that contain some portion of genetic material inherited from one or more parent organisms." [GOC:go_curators, GOC:isa_complete, GOC:jl, ISBN:0198506732]
subset: goslim_generic
subset: goslim_pir
subset: goslim_plant
subset: gosubset_prok
synonym: "reproductive physiological process" EXACT []
xref: Wikipedia:Reproduction
is_a: GO:0008150 ! biological_process

[Term]
id: GO:0000005
name: ribosomal chaperone activity
namespace: molecular_function
def: "OBSOLETE. Assists in the correct assembly of ribosomes or ribosomal subunits in vivo, but is not a component of the assembled ribosome when performing its normal biological function." [GOC:jl, PMID:12150913]
comment: This term was made obsolete because it refers to a class of gene products and a biological process rather than a molecular function.
is_obsolete: true
consider: GO:0042254
consider: GO:0044183
consider: GO:0051082

[Term]
id: GO:0000006
name: high-affinity zinc uptake transmembrane transporter activity
namespace: molecular_function
def: "Catalysis of the transfer of a solute or solutes from one side of a membrane to the other according to the reaction: Zn2+(out) = Zn2+(in), probably powered by proton motive force. In high-affinity transport the transporter is able to bind the solute even if it is only present at very low concentrations." [TC:2.A.5.1.1]
synonym: "high affinity zinc uptake transmembrane transporter activity" EXACT []
is_a: GO:0005385 ! zinc ion transmembrane transporter activity

[Term]
id: GO:0000007
name: low-affinity zinc ion transmembrane transporter activity
namespace: molecular_function
def: "Catalysis of the transfer of a solute or solutes from one side of a membrane to the other according to the reaction: Zn2+ = Zn2+, probably powered by proton motive force. In low-affinity transport the transporter is able to bind the solute only if it is present at very high concentrations." [GOC:mtg_transport, ISBN:0815340729]
is_a: GO:0005385 ! zinc ion transmembrane transporter activity

[Term]
id: GO:0000008
name: thioredoxin
namespace: molecular_function
alt_id: GO:0000013
def: "OBSOLETE. A small disulfide-containing redox protein that serves as a general protein disulfide oxidoreductase. Interacts with a broad range of proteins by a redox mechanism, based on the reversible oxidation of 2 cysteine thiol groups to a disulfide, accompanied by the transfer of 2 electrons and 2 protons. The net result is the covalent interconversion of a disulfide and a dithiol." [GOC:kd]
comment: This term was made obsolete because it represents gene products.
is_obsolete: true
consider: GO:0003756
consider: GO:0015036

[Term]
id: GO:0000009
name: alpha-1,6-mannosyltransferase activity
namespace: molecular_function
def: "Catalysis of the transfer of a mannose residue to an oligosaccharide, forming an alpha-(1->6) linkage." [GOC:mcc, PMID:2644248]
synonym: "1,6-alpha-mannosyltransferase activity" EXACT []
xref: EC:2.4.1.-
xref: Reactome:REACT_22295 "Addition of a third mannose to the N-glycan precursor by Alg2, Saccharomyces cerevisiae"
xref: Reactome:REACT_22383 "Addition of a third mannose to the N-glycan precursor by ALG2, Homo sapiens"
is_a: GO:0000030 ! mannosyltransferase activity

[Term]
id: GO:0000010
name: trans-hexaprenyltranstransferase activity
namespace: molecular_function
def: "Catalysis of the reaction: all-trans-hexaprenyl diphosphate + isopentenyl diphosphate = all-trans-heptaprenyl diphosphate + diphosphate." [KEGG:R05612, RHEA:20839]
subset: gosubset_prok
xref: KEGG:R05612
xref: RHEA:20839
is_a: GO:0016765 ! transferase activity, transferring alkyl or aryl (other than methyl) groups

[Term]
id: GO:0000011
name: vacuole inheritance
namespace: biological_process
def: "The distribution of vacuoles into daughter cells after mitosis or meiosis, mediated by interactions between vacuoles and the cytoskeleton." [GOC:mcc, PMID:10873824, PMID:14616069]
is_a: GO:0007033 ! vacuole organization
is_a: GO:0048308 ! organelle inheritance

[Term]
id: GO:0000012
name: single strand break repair
namespace: biological_process
def: "The repair of single strand breaks in DNA. Repair of such breaks is mediated by the same enzyme systems as are used in base excision repair." [http://www.ultranet.com/~jkimball/BiologyPages/D/DNArepair.html]
subset: gosubset_prok
is_a: GO:0006281 ! DNA repair

[Term]
id: GO:0000014
name: single-stranded DNA endodeoxyribonuclease activity
namespace: molecular_function
def: "Catalysis of the hydrolysis of ester linkages within a single-stranded deoxyribonucleic acid molecule by creating internal breaks." [GOC:mah]
synonym: "single-stranded DNA specific endodeoxyribonuclease activity" RELATED []
synonym: "ssDNA-specific endodeoxyribonuclease activity" RELATED [GOC:mah]
is_a: GO:0004520 ! endodeoxyribonuclease activity

[Term]
id: GO:0000015
name: phosphopyruvate hydratase complex
namespace: cellular_component
def: "A multimeric enzyme complex, usually a dimer or an octamer, that catalyzes the conversion of 2-phospho-D-glycerate to phosphoenolpyruvate and water." [GOC:jl, ISBN:0198506732]
subset: gosubset_prok
synonym: "enolase complex" EXACT []
is_a: GO:0044445 ! cytosolic part
is_a: GO:1902494 ! catalytic complex

[Term]
id: GO:0000016
name: lactase activity
namespace: molecular_function
def: "Catalysis of the reaction: lactose + H2O = D-glucose + D-galactose." [EC:3.2.1.108]
synonym: "lactase-phlorizin hydrolase activity" BROAD [EC:3.2.1.108]
synonym: "lactose galactohydrolase activity" EXACT [EC:3.2.1.108]
xref: EC:3.2.1.108
xref: MetaCyc:LACTASE-RXN
xref: Reactome:REACT_100439 "lactose + H2O => D-glucose + D-galactose, Gallus gallus"
xref: Reactome:REACT_104113 "lactose + H2O => D-glucose + D-galactose, Rattus norvegicus"
xref: Reactome:REACT_105850 "lactose + H2O => D-glucose + D-galactose, Bos taurus"
xref: Reactome:REACT_109208 "lactose + H2O => D-glucose + D-galactose, Taeniopygia guttata"
xref: Reactome:REACT_109391 "lactose + H2O => D-glucose + D-galactose, Sus scrofa"
xref: Reactome:REACT_109447 "lactose + H2O => D-glucose + D-galactose, Danio rerio"
xref: Reactome:REACT_112431 "lactose + H2O => D-glucose + D-galactose, Caenorhabditis elegans"
xref: Reactome:REACT_114967 "lactose + H2O => D-glucose + D-galactose, Drosophila melanogaster"
xref: Reactome:REACT_30821 "lactose + H2O => D-glucose + D-galactose, Mus musculus"
xref: Reactome:REACT_78084 "lactose + H2O => D-glucose + D-galactose, Canis familiaris"
xref: Reactome:REACT_78754 "lactose + H2O => D-glucose + D-galactose, Xenopus tropicalis"
xref: Reactome:REACT_9455 "lactose + H2O => D-glucose + D-galactose, Homo sapiens"
xref: RHEA:10079
is_a: GO:0004553 ! hydrolase activity, hydrolyzing O-glycosyl compounds

[Term]
id: GO:0000017
name: alpha-glucoside transport
namespace: biological_process
def: "The directed movement of alpha-glucosides into, out of or within a cell, or between cells, by means of some agent such as a transporter or pore. Alpha-glucosides are glycosides in which the sugar group is a glucose residue, and the anomeric carbon of the bond is in an alpha configuration." [GOC:jl, http://www.biochem.purdue.edu/, ISBN:0198506732]
is_a: GO:0042946 ! glucoside transport

[Term]
id: GO:0000018
name: regulation of DNA recombination
namespace: biological_process
def: "Any process that modulates the frequency, rate or extent of DNA recombination, a DNA metabolic process in which a new genotype is formed by reassortment of genes resulting in gene combinations different from those that were present in the parents." [GOC:go_curators, ISBN:0198506732]
subset: gosubset_prok
is_a: GO:0051052 ! regulation of DNA metabolic process
relationship: regulates GO:0006310 ! DNA recombination

[Term]
id: GO:0000019
name: regulation of mitotic recombination
namespace: biological_process
def: "Any process that modulates the frequency, rate or extent of DNA recombination during mitosis." [GOC:go_curators]
synonym: "regulation of recombination within rDNA repeats" NARROW []
is_a: GO:0000018 ! regulation of DNA recombination
relationship: regulates GO:0006312 ! mitotic recombination

[Term]
id: GO:0000020
name: negative regulation of recombination within rDNA repeats
namespace: biological_process
def: "OBSOLETE. Any process that stops, prevents, or reduces the frequency, rate or extent of genetic recombination within the DNA of the genes coding for ribosomal RNA." [GOC:go_curators, ISBN:0198506732]
comment: This term was made obsolete because it describes a substrate-specific process.
is_obsolete: true
consider: GO:0045950

[Term]
id: GO:0000022
name: mitotic spindle elongation
namespace: biological_process
def: "The cell cycle process in which the distance is lengthened between poles of the spindle. Spindle elongation begins during prophase and ends during anaphase B." [GOC:mtg_cell_cycle, GOC:vw]
synonym: "spindle elongation during mitosis" EXACT []
is_a: GO:0051231 ! spindle elongation
is_a: GO:1903047 ! mitotic cell cycle process
relationship: part_of GO:0007052 ! mitotic spindle organization

[Term]
id: GO:0000023
name: maltose metabolic process
namespace: biological_process
def: "The chemical reactions and pathways involving the disaccharide maltose (4-O-alpha-D-glucopyranosyl-D-glucopyranose), an intermediate in the catabolism of glycogen and starch." [GOC:jl, ISBN:0198506732]
subset: gosubset_prok
synonym: "malt sugar metabolic process" EXACT []
synonym: "malt sugar metabolism" EXACT []
synonym: "maltose metabolism" EXACT []
is_a: GO:0005984 ! disaccharide metabolic process

[Term]
id: GO:0000024
name: maltose biosynthetic process
namespace: biological_process
def: "The chemical reactions and pathways resulting in the formation of the disaccharide maltose (4-O-alpha-D-glucopyranosyl-D-glucopyranose)." [GOC:jl, ISBN:0198506732]
subset: gosubset_prok
synonym: "malt sugar biosynthesis" EXACT []
synonym: "malt sugar biosynthetic process" EXACT []
synonym: "maltose anabolism" EXACT []
synonym: "maltose biosynthesis" EXACT []
synonym: "maltose formation" EXACT []
synonym: "maltose synthesis" EXACT []
is_a: GO:0000023 ! maltose metabolic process
is_a: GO:0046351 ! disaccharide biosynthetic process

[Term]
id: GO:0000025
name: maltose catabolic process
namespace: biological_process
def: "The chemical reactions and pathways resulting in the breakdown of the disaccharide maltose (4-O-alpha-D-glucopyranosyl-D-glucopyranose)." [GOC:jl, ISBN:0198506732]
subset: gosubset_prok
synonym: "malt sugar catabolic process" EXACT []
synonym: "malt sugar catabolism" EXACT []
synonym: "maltose breakdown" EXACT []
synonym: "maltose degradation" EXACT []
synonym: "maltose hydrolysis" NARROW []
xref: MetaCyc:MALTOSECAT-PWY
is_a: GO:0000023 ! maltose metabolic process
is_a: GO:0046352 ! disaccharide catabolic process

[Term]
id: GO:0000026
name: alpha-1,2-mannosyltransferase activity
namespace: molecular_function
def: "Catalysis of the transfer of a mannose residue to an oligosaccharide, forming an alpha-(1->2) linkage." [GOC:mcc, PMID:10521541]
xref: EC:2.4.1.-
xref: Reactome:REACT_22123 "Addition of the seventh mannose to the N-glycan precursor by ALG9, inside the ER lumen, Homo sapiens"
xref: Reactome:REACT_22156 "Addition of a fourth and fifth mannose to the N-glycan precursor by ALG11, Homo sapiens"
xref: Reactome:REACT_22220 "Addition of the fourth and fifth mannose to the N-glycan precursor skeleton by Alg11, Saccharomyces cerevisiae"
xref: Reactome:REACT_22307 "Addition of the last mannose to the N-glycan precursor by ALG3, inside the ER lumen., Homo sapiens"
is_a: GO:0000030 ! mannosyltransferase activity

[Term]
id: GO:0000027
name: ribosomal large subunit assembly
namespace: biological_process
def: "The aggregation, arrangement and bonding together of constituent RNAs and proteins to form the large ribosomal subunit." [GOC:jl]
subset: gosubset_prok
synonym: "50S ribosomal subunit assembly" NARROW [GOC:mah]
synonym: "60S ribosomal subunit assembly" NARROW [GOC:mah]
is_a: GO:0022618 ! ribonucleoprotein complex assembly
relationship: part_of GO:0042255 ! ribosome assembly
relationship: part_of GO:0042273 ! ribosomal large subunit biogenesis

[Term]
id: GO:0000028
name: ribosomal small subunit assembly
namespace: biological_process
def: "The aggregation, arrangement and bonding together of constituent RNAs and proteins to form the small ribosomal subunit." [GOC:jl]
subset: gosubset_prok
synonym: "30S ribosomal subunit assembly" NARROW [GOC:mah]
synonym: "40S ribosomal subunit assembly" NARROW [GOC:mah]
is_a: GO:0022618 ! ribonucleoprotein complex assembly
relationship: part_of GO:0042255 ! ribosome assembly
relationship: part_of GO:0042274 ! ribosomal small subunit biogenesis

[Term]
id: GO:0000030
name: mannosyltransferase activity
namespace: molecular_function
def: "Catalysis of the transfer of a mannosyl group to an acceptor molecule, typically another carbohydrate or a lipid." [GOC:ai, GOC:cjm]
subset: gosubset_prok
xref: EC:2.4.1.-
xref: Reactome:REACT_1018 "glucosaminyl-acyl-PI + dolichol phosphate D-mannose -> mannose(al1-4)glucosaminyl-acyl-PI + dolichol phosphate, Homo sapiens"
xref: Reactome:REACT_105204 "glucosaminyl-acyl-PI + dolichol phosphate D-mannose -> mannose(al1-4)glucosaminyl-acyl-PI + dolichol phosphate, Dictyostelium discoideum"
xref: Reactome:REACT_2179 "mannose (a1-2) mannose (a1-6) (ethanolamineP) mannose (a1-4) glucosaminyl-acyl-PI -> mannose (a1) mannose (a1-2) mannose (a1-6) (ethanolamineP) mannose (a1-4) glucosaminyl-acyl-PI, Homo sapiens"
xref: Reactome:REACT_22117 "Addition of the eighth mannose to the N-glycan precursor by ALG12, inside the ER lumen, Homo sapiens"
xref: Reactome:REACT_30252 "glucosaminyl-acyl-PI + dolichol phosphate D-mannose -> mannose(al1-4)glucosaminyl-acyl-PI + dolichol phosphate, Rattus norvegicus"
xref: Reactome:REACT_34702 "glucosaminyl-acyl-PI + dolichol phosphate D-mannose -> mannose(al1-4)glucosaminyl-acyl-PI + dolichol phosphate, Danio rerio"
xref: Reactome:REACT_63412 "glucosaminyl-acyl-PI + dolichol phosphate D-mannose -> mannose(al1-4)glucosaminyl-acyl-PI + dolichol phosphate, Mus musculus"
xref: Reactome:REACT_87972 "glucosaminyl-acyl-PI + dolichol phosphate D-mannose -> mannose(al1-4)glucosaminyl-acyl-PI + dolichol phosphate, Canis familiaris"
xref: Reactome:REACT_95740 "glucosaminyl-acyl-PI + dolichol phosphate D-mannose -> mannose(al1-4)glucosaminyl-acyl-PI + dolichol phosphate, Gallus gallus"
is_a: GO:0016758 ! transferase activity, transferring hexosyl groups

[Term]
id: GO:0000031
name: mannosylphosphate transferase activity
namespace: molecular_function
def: "Catalysis of the transfer of a mannosylphosphate group from one compound to another." [GOC:jl]
is_a: GO:0016740 ! transferase activity

[Term]
id: GO:0000032
name: cell wall mannoprotein biosynthetic process
namespace: biological_process
def: "The chemical reactions and pathways resulting in the formation of cell wall mannoproteins, any cell wall protein that contains covalently bound mannose residues." [GOC:ai]
subset: gosubset_prok
synonym: "cell wall mannoprotein anabolism" EXACT []
synonym: "cell wall mannoprotein biosynthesis" EXACT []
synonym: "cell wall mannoprotein formation" EXACT []
synonym: "cell wall mannoprotein synthesis" EXACT []
is_a: GO:0006057 ! mannoprotein biosynthetic process
is_a: GO:0031506 ! cell wall glycoprotein biosynthetic process

[Term]
id: GO:0000033
name: alpha-1,3-mannosyltransferase activity
namespace: molecular_function
def: "Catalysis of the transfer of a mannose residue to an oligosaccharide, forming an alpha-(1->3) linkage." [GOC:mcc, PMID:10521541]
xref: EC:2.4.1.-
xref: Reactome:REACT_22347 "Addition of a second mannose to the N-glycan precursor by ALG2, Homo sapiens"
xref: Reactome:REACT_22415 "Addition of the sixth mannose to the N-glycan precursor by ALG3., Homo sapiens"
is_a: GO:0000030 ! mannosyltransferase activity

[Term]
id: GO:0000034
name: adenine deaminase activity
namespace: molecular_function
def: "Catalysis of the reaction: adenine + H2O = hypoxanthine + NH3." [EC:3.5.4.2]
subset: gosubset_prok
synonym: "ADase activity" EXACT [EC:3.5.4.2]
synonym: "adenase activity" EXACT [EC:3.5.4.2]
synonym: "adenine aminase activity" EXACT [EC:3.5.4.2]
synonym: "adenine aminohydrolase activity" EXACT [EC:3.5.4.2]
xref: EC:3.5.4.2
xref: MetaCyc:ADENINE-DEAMINASE-RXN
xref: RHEA:23691
is_a: GO:0016814 ! hydrolase activity, acting on carbon-nitrogen (but not peptide) bonds, in cyclic amidines
is_a: GO:0019239 ! deaminase activity

[Term]
id: GO:0000035
name: acyl binding
namespace: molecular_function
def: "Interacting selectively and non-covalently with an acyl group, any group formally derived by removal of the hydroxyl group from the acid function of a carboxylic acid." [GOC:curators, ISBN:0198506732]
subset: gosubset_prok
synonym: "acyl-CoA or acyl binding" BROAD []
is_a: GO:0005488 ! binding

[Term]
id: GO:0000036
name: ACP phosphopantetheine attachment site binding involved in fatty acid biosynthetic process
namespace: molecular_function
def: "Interacting selectively and non-covalently with the attachment site of the phosphopantetheine prosthetic group of an acyl carrier protein (ACP) as part of the process of fatty acid biosynthesis." [CHEBI:22221, GOC:jl, GOC:vw]
comment: Note that this term was moved from transporter to binding because we decided that ACP is not a true transporter, but instead tethers the growing entity that is acted on to make the fatty acid, so binding is the more correct parent. July 2012.
subset: gosubset_prok
synonym: "acyl carrier activity" EXACT []
is_a: GO:0044620 ! ACP phosphopantetheine attachment site binding

[Term]
id: GO:0000038
name: very long-chain fatty acid metabolic process
namespace: biological_process
def: "The chemical reactions and pathways involving a fatty acid which has a chain length greater than C22." [CHEBI:27283, GOC:hjd]
subset: gosubset_prok
synonym: "very long chain fatty acid metabolic process" EXACT [GOC:bf]
synonym: "very-long-chain fatty acid metabolic process" EXACT []
synonym: "very-long-chain fatty acid metabolism" EXACT []
is_a: GO:0006631 ! fatty acid metabolic process

[Term]
id: GO:0000039
name: plasma membrane long-chain fatty acid transporter
namespace: molecular_function
def: "OBSOLETE (was not defined before being made obsolete)." [GOC:ai]
comment: This term was made obsolete because it describes a gene product and it contains component information.
is_obsolete: true
consider: GO:0005324
consider: GO:0005886

[Term]
id: GO:0000040
name: low-affinity iron ion transmembrane transport
namespace: biological_process
def: "A process in which an iron ion is transported from one side of a membrane to the other by means of some agent such as a transporter or pore. In low-affinity transport the transporter is able to bind the solute only if it is only present at very low concentrations." [GOC:mah]
synonym: "low affinity iron ion transport" BROAD []
synonym: "low-affinity iron ion transport" BROAD []
is_a: GO:0034755 ! iron ion transmembrane transport

[Term]
id: GO:0000041
name: transition metal ion transport
namespace: biological_process
def: "The directed movement of transition metal ions into, out of or within a cell, or between cells, by means of some agent such as a transporter or pore. A transition metal is an element whose atom has an incomplete d-subshell of extranuclear electrons, or which gives rise to a cation or cations with an incomplete d-subshell. Transition metals often have more than one valency state. Biologically relevant transition metals include vanadium, manganese, iron, copper, cobalt, nickel, molybdenum and silver." [ISBN:0198506732]
subset: gosubset_prok
synonym: "transition metal transport" EXACT []
is_a: GO:0030001 ! metal ion transport

[Term]
id: GO:0000042
name: protein targeting to Golgi
namespace: biological_process
def: "The process of directing proteins towards the Golgi; usually uses signals contained within the protein." [GOC:ai, GOC:mah]
synonym: "protein-Golgi targeting" EXACT []
is_a: GO:0000301 ! retrograde transport, vesicle recycling within Golgi
is_a: GO:0006605 ! protein targeting
is_a: GO:0016482 ! cytoplasmic transport
is_a: GO:0034067 ! protein localization to Golgi apparatus
is_a: GO:0072600 ! establishment of protein localization to Golgi
is_a: GO:1902580 ! single-organism cellular localization

[Term]
id: GO:0000044
name: ascorbate stabilization
namespace: biological_process
def: "OBSOLETE. The reduction of the ascorbate free radical to a stable form." [GOC:ai, GOC:mtg_electron_transport]
comment: This term was made obsolete because it is defined as a function term and is in the process ontology.
synonym: "vitamin C stabilization" EXACT []
is_obsolete: true

[Term]
id: GO:0000045
name: autophagic vacuole assembly
namespace: biological_process
def: "The formation of a double membrane-bounded structure, the autophagosome, that occurs when a specialized membrane sac, called the isolation membrane, starts to enclose a portion of the cytoplasm." [PMID:9412464]
synonym: "autophagic vacuole formation" RELATED [GOC:mah]
synonym: "autophagosome biosynthesis" EXACT []
synonym: "autophagosome formation" EXACT []
synonym: "PAS formation" NARROW []
is_a: GO:0007033 ! vacuole organization
is_a: GO:0070925 ! organelle assembly
relationship: part_of GO:0016236 ! macroautophagy

[Term]
id: GO:0000046
name: autophagic vacuole fusion
namespace: biological_process
def: "The fusion of an autophagic vacuole with a vacuole (yeast) or lysosome (e.g. mammals and insects). In the case of yeast, inner membrane-bounded structures (autophagic bodies) appear in the vacuole." [PMID:11099404]
synonym: "amphisome-lysosome fusion" NARROW []
synonym: "autolysosome formation" NARROW []
synonym: "fusion of autophagosome with lysosome" NARROW []
is_a: GO:0048284 ! organelle fusion
is_a: GO:0090174 ! organelle membrane fusion
is_a: GO:0097576 ! vacuole fusion
is_a: GO:1902589 ! single-organism organelle organization
relationship: part_of GO:0016236 ! macroautophagy

[Term]
id: GO:0000047
name: Rieske iron-sulfur protein
namespace: molecular_function
def: "OBSOLETE (was not defined before being made obsolete)." [GOC:ai]
comment: This term was made obsolete because it represents a gene product.
synonym: "Rieske iron-sulphur protein" EXACT []
is_obsolete: true
consider: GO:0009055

[Term]
id: GO:0000048
name: peptidyltransferase activity
namespace: molecular_function
def: "Catalysis of the reaction: peptidyl-tRNA(1) + aminoacyl-tRNA(2) = tRNA(1) + peptidylaminoacyl-tRNA(2)." [EC:2.3.2.12, PMID:11433365, PMID:9242921]
synonym: "peptidyl-tRNA:aminoacyl-tRNA N-peptidyltransferase activity" EXACT [EC:2.3.2.12]
xref: EC:2.3.2.12
xref: MetaCyc:PEPTIDYLTRANSFERASE-RXN
xref: Reactome:REACT_102632 "Peptide transfer from P-site tRNA to the A-site tRNA, Saccharomyces cerevisiae"
xref: Reactome:REACT_104123 "Peptide transfer from P-site tRNA to the A-site tRNA, Schizosaccharomyces pombe"
xref: Reactome:REACT_112282 "Peptide transfer from P-site tRNA to the A-site tRNA, Gallus gallus"
xref: Reactome:REACT_115501 "Peptide transfer from P-site tRNA to the A-site tRNA, Rattus norvegicus"
xref: Reactome:REACT_1227 "Peptide transfer from P-site tRNA to the A-site tRNA, Homo sapiens"
xref: Reactome:REACT_28090 "Peptide transfer from P-site tRNA to the A-site tRNA, Arabidopsis thaliana"
xref: Reactome:REACT_31656 "Peptide transfer from P-site tRNA to the A-site tRNA, Taeniopygia guttata"
xref: Reactome:REACT_33679 "Peptide transfer from P-site tRNA to the A-site tRNA, Dictyostelium discoideum"
xref: Reactome:REACT_77497 "Peptide transfer from P-site tRNA to the A-site tRNA, Oryza sativa"
xref: Reactome:REACT_81539 "Peptide transfer from P-site tRNA to the A-site tRNA, Drosophila melanogaster"
xref: Reactome:REACT_87719 "Peptide transfer from P-site tRNA to the A-site tRNA, Mus musculus"
xref: Reactome:REACT_90185 "Peptide transfer from P-site tRNA to the A-site tRNA, Danio rerio"
xref: Reactome:REACT_90457 "Peptide transfer from P-site tRNA to the A-site tRNA, Canis familiaris"
xref: Reactome:REACT_91228 "Peptide transfer from P-site tRNA to the A-site tRNA, Caenorhabditis elegans"
xref: Reactome:REACT_95405 "Peptide transfer from P-site tRNA to the A-site tRNA, Plasmodium falciparum"
xref: Reactome:REACT_98179 "Peptide transfer from P-site tRNA to the A-site tRNA, Xenopus tropicalis"
is_a: GO:0016755 ! transferase activity, transferring amino-acyl groups

[Term]
id: GO:0000049
name: tRNA binding
namespace: molecular_function
def: "Interacting selectively and non-covalently with transfer RNA." [GOC:ai]
subset: gosubset_prok
is_a: GO:0003723 ! RNA binding

[Term]
id: GO:0000050
name: urea cycle
namespace: biological_process
alt_id: GO:0006594
alt_id: GO:0006871
def: "The sequence of reactions by which arginine is synthesized from ornithine, then cleaved to yield urea and regenerate ornithine. The overall reaction equation is NH3 + CO2 + aspartate + 3 ATP + 2 H2O = urea + fumarate + 2 ADP + 2 phosphate + AMP + diphosphate." [GOC:pde, GOC:vw, ISBN:0198506732]
synonym: "ornithine cycle" EXACT []
synonym: "urea biosynthesis" EXACT []
synonym: "urea biosynthetic process" EXACT []
xref: Reactome:REACT_100599 "Urea cycle, Oryza sativa"
xref: Reactome:REACT_107747 "Urea cycle, Mus musculus"
xref: Reactome:REACT_109525 "Urea cycle, Danio rerio"
xref: Reactome:REACT_31787 "Urea cycle, Taeniopygia guttata"
xref: Reactome:REACT_32463 "Urea cycle, Drosophila melanogaster"
xref: Reactome:REACT_32971 "Urea cycle, Caenorhabditis elegans"
xref: Reactome:REACT_33119 "Urea cycle, Bos taurus"
xref: Reactome:REACT_78616 "Urea cycle, Plasmodium falciparum"
xref: Reactome:REACT_80089 "Urea cycle, Canis familiaris"
xref: Reactome:REACT_81058 "Urea cycle, Dictyostelium discoideum"
xref: Reactome:REACT_82995 "Urea cycle, Mycobacterium tuberculosis"
xref: Reactome:REACT_83831 "Urea cycle, Rattus norvegicus"
xref: Reactome:REACT_84694 "Urea cycle, Saccharomyces cerevisiae"
xref: Reactome:REACT_847 "Urea cycle, Homo sapiens"
xref: Reactome:REACT_88394 "Urea cycle, Gallus gallus"
xref: Reactome:REACT_90218 "Urea cycle, Escherichia coli"
xref: Reactome:REACT_90565 "Urea cycle, Sus scrofa"
xref: Reactome:REACT_92378 "Urea cycle, Xenopus tropicalis"
xref: Reactome:REACT_95880 "Urea cycle, Staphylococcus aureus N315"
xref: Reactome:REACT_97366 "Urea cycle, Arabidopsis thaliana"
xref: Reactome:REACT_98985 "Urea cycle, Schizosaccharomyces pombe"
xref: Wikipedia:Urea_cycle
is_a: GO:0019627 ! urea metabolic process
is_a: GO:0043604 ! amide biosynthetic process
is_a: GO:0044711 ! single-organism biosynthetic process
is_a: GO:1901566 ! organonitrogen compound biosynthetic process

[Term]
id: GO:0000051
name: urea cycle intermediate metabolic process
namespace: biological_process
def: "OBSOLETE. The chemical reactions and pathways involving any of the intermediate compounds involved in the urea cycle, a cyclic metabolic pathway that converts waste nitrogen in the form of ammonium to urea." [GOC:jl, ISBN:0198506732]
comment: This term was made obsolete because it is a grouping term that is not useful, but has caused true path violations.
subset: gosubset_prok
synonym: "urea cycle intermediate metabolism" EXACT []
is_obsolete: true

[Term]
id: GO:0000052
name: citrulline metabolic process
namespace: biological_process
def: "The chemical reactions and pathways involving citrulline, N5-carbamoyl-L-ornithine, an alpha amino acid not found in proteins." [ISBN:0198506732]
subset: gosubset_prok
synonym: "citrulline metabolism" EXACT []
is_a: GO:0006575 ! cellular modified amino acid metabolic process
is_a: GO:1901605 ! alpha-amino acid metabolic process

[Term]
id: GO:0000053
name: argininosuccinate metabolic process
namespace: biological_process
def: "The chemical reactions and pathways involving argininosuccinate, 2-(N(omega)-arginino)succinate, an intermediate in the ornithine-urea cycle, where it is synthesized from citrulline and aspartate." [ISBN:0198506732]
synonym: "argininosuccinate metabolism" EXACT []
is_a: GO:0006575 ! cellular modified amino acid metabolic process
is_a: GO:0072350 ! tricarboxylic acid metabolic process

[Term]
id: GO:0000054
name: ribosomal subunit export from nucleus
namespace: biological_process
def: "The directed movement of a ribosomal subunit from the nucleus into the cytoplasm." [GOC:ai]
subset: goslim_yeast
synonym: "ribosomal subunit export from cell nucleus" EXACT [GOC:mah]
synonym: "ribosomal subunit export out of nucleus" EXACT [GOC:mah]
synonym: "ribosomal subunit transport from nucleus to cytoplasm" EXACT [GOC:mah]
synonym: "ribosomal subunit-nucleus export" EXACT [GOC:mah]
synonym: "ribosome export from nucleus" RELATED [GOC:mah, GOC:rb]
is_a: GO:0033753 ! establishment of ribosome localization
is_a: GO:0071428 ! rRNA-containing ribonucleoprotein complex export from nucleus
is_a: GO:1902580 ! single-organism cellular localization
relationship: part_of GO:0042254 ! ribosome biogenesis

[Term]
id: GO:0000055
name: ribosomal large subunit export from nucleus
namespace: biological_process
alt_id: GO:0000057
def: "The directed movement of a ribosomal large subunit from the nucleus into the cytoplasm." [GOC:mah]
synonym: "50S ribosomal subunit export from nucleus" NARROW [GOC:mah]
synonym: "60S ribosomal subunit export from nucleus" NARROW [GOC:mah]
synonym: "ribosomal large subunit export from cell nucleus" EXACT []
synonym: "ribosomal large subunit export out of nucleus" EXACT []
synonym: "ribosomal large subunit transport from nucleus to cytoplasm" EXACT []
synonym: "ribosomal large subunit-nucleus export" EXACT []
is_a: GO:0000054 ! ribosomal subunit export from nucleus

[Term]
id: GO:0000056
name: ribosomal small subunit export from nucleus
namespace: biological_process
alt_id: GO:0000058
def: "The directed movement of a ribosomal small subunit from the nucleus into the cytoplasm." [GOC:mah]
synonym: "30S ribosomal subunit export from nucleus" NARROW [GOC:mah]
synonym: "40S ribosomal subunit export from nucleus" NARROW [GOC:mah]
synonym: "ribosomal small subunit export from cell nucleus" EXACT []
synonym: "ribosomal small subunit export out of nucleus" EXACT []
synonym: "ribosomal small subunit transport from nucleus to cytoplasm" EXACT []
synonym: "ribosomal small subunit-nucleus export" EXACT []
is_a: GO:0000054 ! ribosomal subunit export from nucleus

[Term]
id: GO:0000059
name: protein import into nucleus, docking
namespace: biological_process
def: "A protein complex assembly process that contributes to protein import into the nucleus, and that results in the association of a cargo protein, a carrier protein such as an importin alpha/beta heterodimer, and a nucleoporin located at the periphery of the nuclear pore complex." [GOC:isa_complete, GOC:mah, PMID:14570049, PMID:7878057, PMID:9126736]
synonym: "protein docking during protein import into nucleus" EXACT []
synonym: "protein docking during protein transport from cytoplasm to nucleus" EXACT []
synonym: "protein docking during protein-nucleus import" EXACT []
synonym: "protein transport from cytoplasm to nucleus, docking" EXACT []
synonym: "protein-nucleus import, docking" EXACT []
is_a: GO:0043623 ! cellular protein complex assembly
relationship: part_of GO:0006606 ! protein import into nucleus

[Term]
id: GO:0000060
name: protein import into nucleus, translocation
namespace: biological_process
def: "A protein transport process that contributes to protein import into the nucleus, and that results in the vectorial transfer of a cargo-carrier protein complex through the nuclear pore complex from the cytoplasmic side to the nucleoplasmic side of the nuclear envelope." [GOC:curators, ISBN:0198506732, PMID:14570049, PMID:9126736]
comment: Note that 'vectorial' is used in the definition in the mathematical and physical sense of pertaining to 'a quantity having direction as well as magnitude, especially as determining the position of one point in space relative to another. Note that 'translocation' is sometimes used in the literature to refer to the entire process of protein import into the nucleus, but in GO refers specifically to the step in which a cargo-carrier protein complex moves through the nuclear pore complex.
synonym: "protein import into cell nucleus, translocation" EXACT []
synonym: "protein translocation during protein import into nucleus" EXACT []
synonym: "protein translocation during protein transport from cytoplasm to nucleus" EXACT []
synonym: "protein translocation during protein-nucleus import" EXACT []
synonym: "protein transport from cytoplasm to nucleus, translocation" EXACT []
synonym: "protein-nucleus import, translocation" EXACT []
is_a: GO:0006886 ! intracellular protein transport
is_a: GO:1902582 ! single-organism intracellular transport
relationship: part_of GO:0006606 ! protein import into nucleus

[Term]
id: GO:0000061
name: protein import into nucleus, substrate release
namespace: biological_process
def: "A protein complex disassembly process that contributes to protein import into the nucleus, and that results in the dissociation of the cargo protein and the carrier (such as an importin alpha/beta heterodimer) from each other and from the nuclear pore complex." [GOC:mah, PMID:14570049, PMID:9126736, PMID:9687515]
synonym: "protein import into cell nucleus, substrate release" EXACT []
synonym: "protein substrate release during protein import into nucleus" EXACT []
synonym: "protein substrate release during protein transport from cytoplasm to nucleus" EXACT []
synonym: "protein substrate release during protein-nucleus import" EXACT []
synonym: "protein transport from cytoplasm to nucleus, substrate release" EXACT []
synonym: "protein-nucleus import, substrate release" EXACT []
is_a: GO:0043624 ! cellular protein complex disassembly
relationship: part_of GO:0006606 ! protein import into nucleus

[Term]
id: GO:0000062
name: fatty-acyl-CoA binding
namespace: molecular_function
def: "Interacting selectively and non-covalently with acyl-CoA, any derivative of coenzyme A in which the sulfhydryl group is in thiolester linkage with a fatty acyl group." [GOC:jl, ISBN:0198506732]
subset: gosubset_prok
synonym: "acyl-CoA or acyl binding" BROAD []
is_a: GO:0043168 ! anion binding
is_a: GO:0050662 ! coenzyme binding
is_a: GO:1901681 ! sulfur compound binding

[Term]
id: GO:0000064
name: L-ornithine transmembrane transporter activity
namespace: molecular_function
def: "Catalysis of the transfer of L-ornithine from one side of a membrane to the other. L-ornithine is 2,5-diaminopentanoic acid." [GOC:ai, GOC:mtg_transport, ISBN:0815340729]
subset: gosubset_prok
synonym: "histidine/arginine/lysine/ornithine porter activity" RELATED []
synonym: "L-ornithine transporter activity" BROAD []
xref: Reactome:REACT_100602 "ornithine (cytosolic) + citrulline (mitochondrial) => ornithine (mitochondrial) + citrulline (cytosolic), Mus musculus"
xref: Reactome:REACT_102399 "ornithine (cytosolic) + citrulline (mitochondrial) => ornithine (mitochondrial) + citrulline (cytosolic), Xenopus tropicalis"
xref: Reactome:REACT_103552 "ornithine (cytosolic) + citrulline (mitochondrial) => ornithine (mitochondrial) + citrulline (cytosolic), Gallus gallus"
xref: Reactome:REACT_103610 "ornithine (cytosolic) + citrulline (mitochondrial) => ornithine (mitochondrial) + citrulline (cytosolic), Canis familiaris"
xref: Reactome:REACT_104169 "ornithine (cytosolic) + citrulline (mitochondrial) => ornithine (mitochondrial) + citrulline (cytosolic), Sus scrofa"
xref: Reactome:REACT_109285 "ornithine (cytosolic) + citrulline (mitochondrial) => ornithine (mitochondrial) + citrulline (cytosolic), Caenorhabditis elegans"
xref: Reactome:REACT_115531 "ornithine (cytosolic) + citrulline (mitochondrial) => ornithine (mitochondrial) + citrulline (cytosolic), Gallus gallus"
xref: Reactome:REACT_151 "ornithine (cytosolic) + citrulline (mitochondrial) => ornithine (mitochondrial) + citrulline (cytosolic), Homo sapiens"
xref: Reactome:REACT_28177 "ornithine (cytosolic) + citrulline (mitochondrial) => ornithine (mitochondrial) + citrulline (cytosolic), Drosophila melanogaster"
xref: Reactome:REACT_30708 "ornithine (cytosolic) + citrulline (mitochondrial) => ornithine (mitochondrial) + citrulline (cytosolic), Arabidopsis thaliana"
xref: Reactome:REACT_78308 "ornithine (cytosolic) + citrulline (mitochondrial) => ornithine (mitochondrial) + citrulline (cytosolic), Dictyostelium discoideum"
xref: Reactome:REACT_84383 "ornithine (cytosolic) + citrulline (mitochondrial) => ornithine (mitochondrial) + citrulline (cytosolic), Oryza sativa"
xref: Reactome:REACT_88886 "ornithine (cytosolic) + citrulline (mitochondrial) => ornithine (mitochondrial) + citrulline (cytosolic), Danio rerio"
xref: Reactome:REACT_88959 "ornithine (cytosolic) + citrulline (mitochondrial) => ornithine (mitochondrial) + citrulline (cytosolic), Rattus norvegicus"
xref: Reactome:REACT_90007 "ornithine (cytosolic) + citrulline (mitochondrial) => ornithine (mitochondrial) + citrulline (cytosolic), Taeniopygia guttata"
is_a: GO:0008324 ! cation transmembrane transporter activity
is_a: GO:0015179 ! L-amino acid transmembrane transporter activity

[Term]
id: GO:0000066
name: mitochondrial ornithine transport
namespace: biological_process
def: "The directed movement of ornithine, 2,5-diaminopentanoic acid, into, out of or within a mitochondrion." [GOC:ai]
is_a: GO:0006839 ! mitochondrial transport
is_a: GO:0015822 ! ornithine transport

[Term]
id: GO:0000067
name: DNA replication and chromosome cycle
namespace: biological_process
def: "OBSOLETE (was not defined before being made obsolete)." [GOC:ai]
comment: This term was made obsolete because it has been superseded by more accurate terms to represent the biological processes occurring, and it is not clear that this term represents a useful entity.
is_obsolete: true
consider: GO:0006260
consider: GO:0007059
consider: GO:0051276

[Term]
id: GO:0000070
name: mitotic sister chromatid segregation
namespace: biological_process
alt_id: GO:0016359
def: "The cell cycle process in which replicated homologous chromosomes are organized and then physically separated and apportioned to two sets during the mitotic cell cycle. Each replicated chromosome, composed of two sister chromatids, aligns at the cell equator, paired with its homologous partner. One homolog of each morphologic type goes into each of the resulting chromosome sets." [GOC:ai, GOC:jl]
synonym: "mitotic chromosome segregation" EXACT []
synonym: "mitotic sister-chromatid adhesion release" NARROW []
is_a: GO:0000819 ! sister chromatid segregation
is_a: GO:1903047 ! mitotic cell cycle process
relationship: part_of GO:0007067 ! mitotic nuclear division

[Term]
id: GO:0000072
name: M phase specific microtubule process
namespace: biological_process
def: "OBSOLETE. A microtubule-based process that occurs only during M phase of the cell cycle." [GOC:mah]
comment: This term was made obsolete because terms already exist for centrosome/spindle organization which would be more suitable for the existing annotations, and the phase could be captured as an annotation extension if necessary.
synonym: "M-phase specific microtubule process" EXACT []
is_obsolete: true
consider: GO:0007017

[Term]
id: GO:0000073
name: spindle pole body separation
namespace: biological_process
alt_id: GO:0030475
def: "A largely uncharacterized process involving the release of duplicated spindle pole bodies (SPBs) and their migration away from each other within the nuclear membrane. Duplicated SPBs are connected by a bridge structure that may be severed in order to release the SPBs from one another. Following liberation, SPBs diffuse through the nuclear membrane until they are across from each other. SPB separation must take place in order for a bipolar mitotic spindle to assemble." [GOC:sgd_curators]
is_a: GO:0022402 ! cell cycle process
relationship: part_of GO:0051300 ! spindle pole body organization

[Term]
id: GO:0000075
name: cell cycle checkpoint
namespace: biological_process
alt_id: GO:0031576
alt_id: GO:0071779
def: "A cell cycle process that controls cell cycle progression by monitoring the integrity of specific cell cycle events. A cell cycle checkpoint begins with detection of deficiencies or defects and ends with signal transduction." [GOC:mtg_cell_cycle]
comment: This term should not be used in direct manual annotation as it should always be possible to minimally designate mitotic or meiotic checkpoint, and usually to additionally specify the checkpoint (i.e mitotic spindle assembly checkpoint, mitotic DNA damage checkpoint etc). Note also that the effector processes are not part of the checkpoint but are positively regulated by the checkpoint signaling and should not be annotated here.
subset: gocheck_do_not_manually_annotate
synonym: "G1/S checkpoint" NARROW []
synonym: "G1/S transition checkpoint" NARROW []
synonym: "G2/M checkpoint" NARROW []
synonym: "G2/M transition checkpoint" NARROW []
xref: Reactome:REACT_100401 "Cell Cycle Checkpoints, Gallus gallus"
xref: Reactome:REACT_102145 "Cell Cycle Checkpoints, Saccharomyces cerevisiae"
xref: Reactome:REACT_102175 "Cell Cycle Checkpoints, Canis familiaris"
xref: Reactome:REACT_106487 "Cell Cycle Checkpoints, Rattus norvegicus"
xref: Reactome:REACT_109101 "Cell Cycle Checkpoints, Drosophila melanogaster"
xref: Reactome:REACT_1538 "Cell Cycle Checkpoints, Homo sapiens"
xref: Reactome:REACT_29957 "Cell Cycle Checkpoints, Bos taurus"
xref: Reactome:REACT_31789 "Cell Cycle Checkpoints, Dictyostelium discoideum"
xref: Reactome:REACT_33305 "Cell Cycle Checkpoints, Oryza sativa"
xref: Reactome:REACT_79078 "Cell Cycle Checkpoints, Sus scrofa"
xref: Reactome:REACT_84460 "Cell Cycle Checkpoints, Arabidopsis thaliana"
xref: Reactome:REACT_89660 "Cell Cycle Checkpoints, Xenopus tropicalis"
xref: Reactome:REACT_90285 "Cell Cycle Checkpoints, Mus musculus"
xref: Reactome:REACT_90465 "Cell Cycle Checkpoints, Caenorhabditis elegans"
xref: Reactome:REACT_92239 "Cell Cycle Checkpoints, Danio rerio"
xref: Reactome:REACT_96499 "Cell Cycle Checkpoints, Taeniopygia guttata"
xref: Reactome:REACT_99737 "Cell Cycle Checkpoints, Schizosaccharomyces pombe"
xref: Wikipedia:Cell_cycle_checkpoint
is_a: GO:0022402 ! cell cycle process

[Term]
id: GO:0000076
name: DNA replication checkpoint
namespace: biological_process
def: "A cell cycle checkpoint that prevents the initiation of nuclear division until DNA replication is complete, thereby ensuring that progeny inherit a full complement of the genome." [GOC:curators, GOC:rn, PMID:11728327, PMID:12537518]
is_a: GO:0031570 ! DNA integrity checkpoint

[Term]
id: GO:0000077
name: DNA damage checkpoint
namespace: biological_process
def: "A cell cycle checkpoint that regulates progression through the cell cycle in response to DNA damage. A DNA damage checkpoint may blocks cell cycle progression (in G1, G2 or metaphase) or slow the rate at which S phase proceeds." [GOC:mtg_cell_cycle]
synonym: "DNA damage response, signal transduction resulting in cell cycle arrest" NARROW []
xref: Wikipedia:DNA_damage_checkpoint
xref: Wikipedia:Postreplication_checkpoint
is_a: GO:0006974 ! cellular response to DNA damage stimulus
is_a: GO:0031570 ! DNA integrity checkpoint

[Term]
id: GO:0000078
name: obsolete cytokinesis after mitosis checkpoint
namespace: biological_process
def: "OBSOLETE. A mitotic cell cycle checkpoint that detects whether chromosome segregation is complete and negatively regulates cytokinesis following mitosis." [GOC:mtg_cell_cycle]
comment: The reason this term was made obsolete is that the two terms cytokinesis checkpoint (GO:0031565) and cytokinesis after mitosis (GO:0000078) were conflated in meaning.
synonym: "cell morphogenesis checkpoint" EXACT [GOC:dph, GOC:vw]
synonym: "cell shape checkpoint" EXACT []
is_obsolete: true
consider: GO:0044878
consider: GO:0044879

[Term]
id: GO:0000079
name: regulation of cyclin-dependent protein serine/threonine kinase activity
namespace: biological_process
def: "Any process that modulates the frequency, rate or extent of cyclin-dependent protein serine/threonine kinase activity." [GOC:go_curators, GOC:pr]
synonym: "regulation of CDK activity" EXACT []
synonym: "regulation of cyclin-dependent protein kinase activity" BROAD []
is_a: GO:0051726 ! regulation of cell cycle
is_a: GO:0071900 ! regulation of protein serine/threonine kinase activity

[Term]
id: GO:0000080
name: mitotic G1 phase
namespace: biological_process
def: "The cell cycle 'gap' phase which is the interval between the completion of DNA segregation by mitosis and the beginning of DNA synthesis." [GOC:mtg_cell_cycle]
comment: Note that this term should not be used for direct annotation. If you are trying to make an annotation to x phase, it is likely that the correct annotation is 'regulation of x/y phase transition' or to a process which occurs during the reported phase (i.e mitotic DNA replication for mitotic S-phase). To capture the phase when a specific location or process is observed, the phase term can be used in an annotation extension (PMID:24885854) applied to a cellular component term (with the relation exists_during) or a biological process term (with the relation happens_during).
subset: gocheck_do_not_annotate
synonym: "G1 phase of mitotic cell cycle" EXACT []
xref: Reactome:REACT_101162 "G1 Phase, Bos taurus"
xref: Reactome:REACT_1590 "G1 Phase, Homo sapiens"
xref: Reactome:REACT_29795 "G1 Phase, Taeniopygia guttata"
xref: Reactome:REACT_34060 "G1 Phase, Canis familiaris"
xref: Reactome:REACT_78665 "G1 Phase, Gallus gallus"
xref: Reactome:REACT_78866 "G1 Phase, Sus scrofa"
xref: Reactome:REACT_83686 "G1 Phase, Danio rerio"
xref: Reactome:REACT_91654 "G1 Phase, Mus musculus"
xref: Reactome:REACT_93384 "G1 Phase, Rattus norvegicus"
xref: Reactome:REACT_93574 "G1 Phase, Xenopus tropicalis"
is_a: GO:0051318 ! G1 phase
is_a: GO:0098763 ! mitotic cell cycle phase
relationship: part_of GO:0051329 ! mitotic interphase

[Term]
id: GO:0000082
name: G1/S transition of mitotic cell cycle
namespace: biological_process
def: "The mitotic cell cycle transition by which a cell in G1 commits to S phase. The process begins with the build up of G1 cyclin-dependent kinase (G1 CDK), resulting in the activation of transcription of G1 cyclins. The process ends with the positive feedback of the G1 cyclins on the G1 CDK which commits the cell to S phase, in which DNA replication is initiated." [GOC:mtg_cell_cycle]
xref: Reactome:REACT_101799 "G1/S Transition, Taeniopygia guttata"
xref: Reactome:REACT_102687 "G1/S Transition, Arabidopsis thaliana"
xref: Reactome:REACT_104020 "G1/S Transition, Canis familiaris"
xref: Reactome:REACT_104529 "G1/S Transition, Schizosaccharomyces pombe"
xref: Reactome:REACT_104577 "G1/S Transition, Saccharomyces cerevisiae"
xref: Reactome:REACT_106054 "G1/S Transition, Mus musculus"
xref: Reactome:REACT_107492 "G1/S Transition, Dictyostelium discoideum"
xref: Reactome:REACT_109784 "G1/S Transition, Oryza sativa"
xref: Reactome:REACT_109821 "G1/S Transition, Danio rerio"
xref: Reactome:REACT_110917 "G1/S Transition, Plasmodium falciparum"
xref: Reactome:REACT_1783 "G1/S Transition, Homo sapiens"
xref: Reactome:REACT_28713 "G1/S Transition, Xenopus tropicalis"
xref: Reactome:REACT_45711 "G1/S Transition, Caenorhabditis elegans"
xref: Reactome:REACT_84226 "G1/S Transition, Gallus gallus"
xref: Reactome:REACT_85355 "G1/S Transition, Sus scrofa"
xref: Reactome:REACT_87037 "G1/S Transition, Drosophila melanogaster"
xref: Reactome:REACT_88046 "G1/S Transition, Bos taurus"
xref: Reactome:REACT_95294 "G1/S Transition, Rattus norvegicus"
is_a: GO:0044772 ! mitotic cell cycle phase transition
is_a: GO:0044843 ! cell cycle G1/S phase transition

[Term]
id: GO:0000083
name: regulation of transcription involved in G1/S transition of mitotic cell cycle
namespace: biological_process
def: "Any process that regulates transcription such that the target genes are involved in the transition between G1 and S phase of the mitotic cell cycle." [GOC:mtg_cell_cycle]
xref: Reactome:REACT_683 "G1/S-Specific Transcription, Homo sapiens"
is_a: GO:0006357 ! regulation of transcription from RNA polymerase II promoter
is_a: GO:0022402 ! cell cycle process
is_a: GO:1903047 ! mitotic cell cycle process
relationship: part_of GO:0000082 ! G1/S transition of mitotic cell cycle

[Term]
id: GO:0000084
name: mitotic S phase
namespace: biological_process
def: "The cell cycle phase, following G1, during which DNA synthesis takes place as part of a mitotic cell cycle." [GOC:mtg_cell_cycle]
comment: Note that this term should not be used for direct annotation. If you are trying to make an annotation to x phase, it is likely that the correct annotation is 'regulation of x/y phase transition' or to a process which occurs during the reported phase (i.e mitotic DNA replication for mitotic S-phase). To capture the phase when a specific location or process is observed, the phase term can be used in an annotation extension (PMID:24885854) applied to a cellular component term (with the relation exists_during) or a biological process term (with the relation happens_during).
subset: gocheck_do_not_annotate
synonym: "S phase of mitotic cell cycle" EXACT []
synonym: "S-phase of mitotic cell cycle" EXACT []
xref: Reactome:REACT_105829 "S Phase, Caenorhabditis elegans"
xref: Reactome:REACT_108550 "S Phase, Rattus norvegicus"
xref: Reactome:REACT_110039 "S Phase, Schizosaccharomyces pombe"
xref: Reactome:REACT_28988 "S Phase, Taeniopygia guttata"
xref: Reactome:REACT_32013 "S Phase, Mycobacterium tuberculosis"
xref: Reactome:REACT_34043 "S Phase, Oryza sativa"
xref: Reactome:REACT_78838 "S Phase, Plasmodium falciparum"
xref: Reactome:REACT_78845 "S Phase, Xenopus tropicalis"
xref: Reactome:REACT_81914 "S Phase, Saccharomyces cerevisiae"
xref: Reactome:REACT_82813 "S Phase, Arabidopsis thaliana"
xref: Reactome:REACT_85811 "S Phase, Sus scrofa"
xref: Reactome:REACT_89318 "S Phase, Drosophila melanogaster"
xref: Reactome:REACT_899 "S Phase, Homo sapiens"
xref: Reactome:REACT_92500 "S Phase, Mus musculus"
xref: Reactome:REACT_92759 "S Phase, Canis familiaris"
xref: Reactome:REACT_95174 "S Phase, Gallus gallus"
xref: Reactome:REACT_96081 "S Phase, Dictyostelium discoideum"
xref: Reactome:REACT_97603 "S Phase, Danio rerio"
xref: Reactome:REACT_99645 "S Phase, Bos taurus"
is_a: GO:0051320 ! S phase
is_a: GO:0098763 ! mitotic cell cycle phase
relationship: part_of GO:0051329 ! mitotic interphase

[Term]
id: GO:0000085
name: mitotic G2 phase
namespace: biological_process
def: "The cell cycle 'gap' phase which is the interval between the completion of DNA synthesis and the beginning of DNA segregation by mitosis." [GOC:mtg_cell_cycle]
comment: Note that this term should not be used for direct annotation. If you are trying to make an annotation to x phase, it is likely that the correct annotation is 'regulation of x/y phase transition' or to a process which occurs during the reported phase (i.e mitotic DNA replication for mitotic S-phase). To capture the phase when a specific location or process is observed, the phase term can be used in an annotation extension (PMID:24885854) applied to a cellular component term (with the relation exists_during) or a biological process term (with the relation happens_during).
subset: gocheck_do_not_annotate
synonym: "G2 phase of mitotic cell cycle" EXACT []
xref: Reactome:REACT_105223 "G2 Phase, Mus musculus"
xref: Reactome:REACT_105307 "G2 Phase, Canis familiaris"
xref: Reactome:REACT_106415 "G2 Phase, Xenopus tropicalis"
xref: Reactome:REACT_106836 "G2 Phase, Bos taurus"
xref: Reactome:REACT_1915 "G2 Phase, Homo sapiens"
xref: Reactome:REACT_28975 "G2 Phase, Rattus norvegicus"
xref: Reactome:REACT_85928 "G2 Phase, Sus scrofa"
xref: Reactome:REACT_96332 "G2 Phase, Danio rerio"
is_a: GO:0051319 ! G2 phase
is_a: GO:0098763 ! mitotic cell cycle phase
relationship: part_of GO:0051329 ! mitotic interphase

[Term]
id: GO:0000086
name: G2/M transition of mitotic cell cycle
namespace: biological_process
def: "The mitotic cell cycle transition by which a cell in G2 commits to M phase. The process begins when the kinase activity of M cyclin/CDK complex reaches a threshold high enough for the cell cycle to proceed. This is accomplished by activating a positive feedback loop that results in the accumulation of unphosphorylated and active M cyclin/CDK complex." [GOC:mtg_cell_cycle]
synonym: "mitotic G2/M transition" EXACT []
xref: Reactome:REACT_100942 "G2/M Transition, Danio rerio"
xref: Reactome:REACT_103766 "G2/M Transition, Schizosaccharomyces pombe"
xref: Reactome:REACT_107882 "G2/M Transition, Sus scrofa"
xref: Reactome:REACT_114616 "G2/M Transition, Arabidopsis thaliana"
xref: Reactome:REACT_2203 "G2/M Transition, Homo sapiens"
xref: Reactome:REACT_28929 "G2/M Transition, Xenopus tropicalis"
xref: Reactome:REACT_30388 "G2/M Transition, Gallus gallus"
xref: Reactome:REACT_34062 "G2/M Transition, Mus musculus"
xref: Reactome:REACT_77778 "G2/M Transition, Taeniopygia guttata"
xref: Reactome:REACT_83880 "G2/M Transition, Drosophila melanogaster"
xref: Reactome:REACT_87036 "G2/M Transition, Saccharomyces cerevisiae"
xref: Reactome:REACT_87230 "G2/M Transition, Canis familiaris"
xref: Reactome:REACT_87807 "G2/M Transition, Dictyostelium discoideum"
xref: Reactome:REACT_88018 "G2/M Transition, Caenorhabditis elegans"
xref: Reactome:REACT_88369 "G2/M Transition, Rattus norvegicus"
xref: Reactome:REACT_92702 "G2/M Transition, Bos taurus"
is_a: GO:0044772 ! mitotic cell cycle phase transition
is_a: GO:0044839 ! cell cycle G2/M phase transition

[Term]
id: GO:0000087
name: mitotic M phase
namespace: biological_process
def: "A cell cycle phase during which nuclear division occurs, and which is comprises the phases: prophase, metaphase, anaphase and telophase and occurs as part of a mitotic cell cycle." [GOC:mtg_cell_cycle]
comment: Note that this term should not be used for direct annotation. If you are trying to make an annotation to x phase, it is likely that the correct annotation is 'regulation of x/y phase transition' or to a process which occurs during the reported phase (i.e mitotic DNA replication for mitotic S-phase). To capture the phase when a specific location or process is observed, the phase term can be used in an annotation extension (PMID:24885854) applied to a cellular component term (with the relation exists_during) or a biological process term (with the relation happens_during).
subset: gocheck_do_not_annotate
synonym: "M phase of mitotic cell cycle" EXACT []
synonym: "M-phase of mitotic cell cycle" EXACT []
xref: Reactome:REACT_105412 "M Phase, Mus musculus"
xref: Reactome:REACT_107095 "M Phase, Dictyostelium discoideum"
xref: Reactome:REACT_109059 "M Phase, Saccharomyces cerevisiae"
xref: Reactome:REACT_29488 "M Phase, Canis familiaris"
xref: Reactome:REACT_33490 "M Phase, Caenorhabditis elegans"
xref: Reactome:REACT_82055 "M Phase, Rattus norvegicus"
xref: Reactome:REACT_87132 "M Phase, Bos taurus"
xref: Reactome:REACT_88263 "M Phase, Xenopus tropicalis"
xref: Reactome:REACT_910 "M Phase, Homo sapiens"
xref: Reactome:REACT_92998 "M Phase, Danio rerio"
xref: Reactome:REACT_93131 "M Phase, Schizosaccharomyces pombe"
xref: Reactome:REACT_93566 "M Phase, Gallus gallus"
xref: Reactome:REACT_93720 "M Phase, Drosophila melanogaster"
xref: Reactome:REACT_94536 "M Phase, Taeniopygia guttata"
is_a: GO:0000279 ! M phase
is_a: GO:0098763 ! mitotic cell cycle phase

[Term]
id: GO:0000088
name: mitotic prophase
namespace: biological_process
def: "The cell cycle phase which is the first stage of M phase of mitosis and during which chromosomes condense and the two daughter centrioles and their asters migrate toward the poles of the cell." [GOC:mtg_cell_cycle]
comment: Note that this term should not be used for direct annotation. If you are trying to make an annotation to x phase, it is likely that the correct annotation is 'regulation of x/y phase transition' or to a process which occurs during the reported phase (i.e mitotic DNA replication for mitotic S-phase). To capture the phase when a specific location or process is observed, the phase term can be used in an annotation extension (PMID:24885854) applied to a cellular component term (with the relation exists_during) or a biological process term (with the relation happens_during).
subset: gocheck_do_not_annotate
xref: Reactome:REACT_100605 "Mitotic Prophase, Saccharomyces cerevisiae"
xref: Reactome:REACT_102122 "Mitotic Prophase, Mus musculus"
xref: Reactome:REACT_105127 "Mitotic Prophase, Danio rerio"
xref: Reactome:REACT_106058 "Mitotic Prophase, Drosophila melanogaster"
xref: Reactome:REACT_28443 "Mitotic Prophase, Taeniopygia guttata"
xref: Reactome:REACT_28607 "Mitotic Prophase, Rattus norvegicus"
xref: Reactome:REACT_32677 "Mitotic Prophase, Xenopus tropicalis"
xref: Reactome:REACT_765 "Mitotic Prophase, Homo sapiens"
xref: Reactome:REACT_79474 "Mitotic Prophase, Caenorhabditis elegans"
xref: Reactome:REACT_80300 "Mitotic Prophase, Gallus gallus"
xref: Reactome:REACT_83888 "Mitotic Prophase, Dictyostelium discoideum"
xref: Reactome:REACT_90347 "Mitotic Prophase, Canis familiaris"
xref: Reactome:REACT_90481 "Mitotic Prophase, Schizosaccharomyces pombe"
is_a: GO:0051324 ! prophase
is_a: GO:0098763 ! mitotic cell cycle phase
relationship: part_of GO:0000087 ! mitotic M phase

[Term]
id: GO:0000089
name: mitotic metaphase
namespace: biological_process
def: "The cell cycle phase, following prophase, during which chromosomes become aligned on the equatorial plate of the cell as part of a mitotic cell cycle." [GOC:mtg_cell_cycle]
comment: Note that this term should not be used for direct annotation. If you are trying to make an annotation to x phase, it is likely that the correct annotation is 'regulation of x/y phase transition' or to a process which occurs during the reported phase (i.e mitotic DNA replication for mitotic S-phase). To capture the phase when a specific location or process is observed, the phase term can be used in an annotation extension (PMID:24885854) applied to a cellular component term (with the relation exists_during) or a biological process term (with the relation happens_during).
subset: gocheck_do_not_annotate
xref: Reactome:REACT_434 "Mitotic Metaphase, Homo sapiens"
is_a: GO:0051323 ! metaphase
is_a: GO:0098763 ! mitotic cell cycle phase
relationship: part_of GO:0000087 ! mitotic M phase

[Term]
id: GO:0000090
name: mitotic anaphase
namespace: biological_process
def: "The cell cycle phase during which chromosomes separate and migrate towards the poles of the spindle the as part of a mitotic cell cycle." [GOC:mtg_cell_cycle]
comment: Note that this term should not be used for direct annotation. If you are trying to make an annotation to x phase, it is likely that the correct annotation is 'regulation of x/y phase transition' or to a process which occurs during the reported phase (i.e mitotic DNA replication for mitotic S-phase). To capture the phase when a specific location or process is observed, the phase term can be used in an annotation extension (PMID:24885854) applied to a cellular component term (with the relation exists_during) or a biological process term (with the relation happens_during).
subset: gocheck_do_not_annotate
xref: Reactome:REACT_1275 "Mitotic Anaphase, Homo sapiens"
is_a: GO:0051322 ! anaphase
is_a: GO:0098763 ! mitotic cell cycle phase
relationship: part_of GO:0000087 ! mitotic M phase

[Term]
id: GO:0000091
name: mitotic anaphase A
namespace: biological_process
def: "The cell cycle phase during which the kinetochore microtubules shorten as chromosomes move toward the spindle poles as part of mitosis." [GOC:mtg_cell_cycle]
comment: Note that this term should not be used for direct annotation. If you are trying to make an annotation to x phase, it is likely that the correct annotation is 'regulation of x/y phase transition' or to a process which occurs during the reported phase (i.e mitotic DNA replication for mitotic S-phase). To capture the phase when a specific location or process is observed, the phase term can be used in an annotation extension (PMID:24885854) applied to a cellular component term (with the relation exists_during) or a biological process term (with the relation happens_during).
subset: gocheck_do_not_annotate
is_a: GO:0000090 ! mitotic anaphase

[Term]
id: GO:0000092
name: mitotic anaphase B
namespace: biological_process
def: "The cell cycle phase during which the polar microtubules elongate and the two poles of the spindle move farther apart as part of mitosis." [GOC:mtg_cell_cycle]
comment: Note that this term should not be used for direct annotation. If you are trying to make an annotation to x phase, it is likely that the correct annotation is 'regulation of x/y phase transition' or to a process which occurs during the reported phase (i.e mitotic DNA replication for mitotic S-phase). To capture the phase when a specific location or process is observed, the phase term can be used in an annotation extension (PMID:24885854) applied to a cellular component term (with the relation exists_during) or a biological process term (with the relation happens_during).
subset: gocheck_do_not_annotate
is_a: GO:0000090 ! mitotic anaphase

[Term]
id: GO:0000093
name: mitotic telophase
namespace: biological_process
def: "The cell cycle phase which follows anaphase during M phase of mitosis and during which the chromosomes arrive at the poles of the cell and the division of the cytoplasm starts." [GOC:mtg_cell_cycle]
comment: Note that this term should not be used for direct annotation. If you are trying to make an annotation to x phase, it is likely that the correct annotation is 'regulation of x/y phase transition' or to a process which occurs during the reported phase (i.e mitotic DNA replication for mitotic S-phase). To capture the phase when a specific location or process is observed, the phase term can be used in an annotation extension (PMID:24885854) applied to a cellular component term (with the relation exists_during) or a biological process term (with the relation happens_during).
subset: gocheck_do_not_annotate
is_a: GO:0051326 ! telophase
is_a: GO:0098763 ! mitotic cell cycle phase
relationship: part_of GO:0000087 ! mitotic M phase

[Term]
id: GO:0000094
name: septin assembly and septum formation
namespace: biological_process
def: "OBSOLETE (was not defined before being made obsolete)." [GOC:go_curators]
comment: This term was made obsolete because it was not defined and the string name implied two separate processes.
is_obsolete: true
consider: GO:0000917
consider: GO:0000918
consider: GO:0000921

[Term]
id: GO:0000095
name: S-adenosyl-L-methionine transmembrane transporter activity
namespace: molecular_function
alt_id: GO:0015177
def: "Catalysis of the transfer of S-adenosylmethionine from one side of a membrane to the other. S-adenosylmethionine is S-(5'-adenosyl)-L-methionine, an important intermediate in one-carbon metabolism." [GOC:ai]
synonym: "S-adenosyl methionine permease activity" EXACT []
synonym: "S-adenosyl methionine transporter activity" EXACT []
synonym: "S-adenosylmethionine permease activity" EXACT []
synonym: "S-adenosylmethionine transmembrane transporter activity" EXACT []
synonym: "S-adenosylmethionine transporter activity" BROAD []
synonym: "SAM transmembrane transporter activity" EXACT []
is_a: GO:0015211 ! purine nucleoside transmembrane transporter activity
is_a: GO:0051185 ! coenzyme transporter activity
is_a: GO:0072349 ! modified amino acid transmembrane transporter activity
is_a: GO:1901682 ! sulfur compound transmembrane transporter activity

[Term]
id: GO:0000096
name: sulfur amino acid metabolic process
namespace: biological_process
def: "The chemical reactions and pathways involving amino acids containing sulfur, comprising cysteine, homocysteine, methionine and selenocysteine." [GOC:ai]
subset: gosubset_prok
synonym: "sulfur amino acid metabolism" EXACT []
synonym: "sulphur amino acid metabolic process" EXACT []
synonym: "sulphur amino acid metabolism" EXACT []
xref: Reactome:REACT_115639 "Sulfur amino acid metabolism, Homo sapiens"
xref: Reactome:REACT_118084 "Sulfur amino acid metabolism, Rattus norvegicus"
xref: Reactome:REACT_118094 "Sulfur amino acid metabolism, Bos taurus"
xref: Reactome:REACT_118099 "Sulfur amino acid metabolism, Escherichia coli"
xref: Reactome:REACT_118166 "Sulfur amino acid metabolism, Taeniopygia guttata"
xref: Reactome:REACT_118184 "Sulfur amino acid metabolism, Canis familiaris"
xref: Reactome:REACT_118203 "Sulfur amino acid metabolism, Sus scrofa"
xref: Reactome:REACT_118227 "Sulfur amino acid metabolism, Mycobacterium tuberculosis"
xref: Reactome:REACT_118256 "Sulfur amino acid metabolism, Staphylococcus aureus N315"
xref: Reactome:REACT_118291 "Sulfur amino acid metabolism, Caenorhabditis elegans"
xref: Reactome:REACT_118309 "Sulfur amino acid metabolism, Gallus gallus"
xref: Reactome:REACT_118314 "Sulfur amino acid metabolism, Arabidopsis thaliana"
xref: Reactome:REACT_118323 "Sulfur amino acid metabolism, Xenopus tropicalis"
xref: Reactome:REACT_118328 "Sulfur amino acid metabolism, Drosophila melanogaster"
xref: Reactome:REACT_118349 "Sulfur amino acid metabolism, Oryza sativa"
xref: Reactome:REACT_118370 "Sulfur amino acid metabolism, Mus musculus"
xref: Reactome:REACT_118388 "Sulfur amino acid metabolism, Saccharomyces cerevisiae"
xref: Reactome:REACT_118463 "Sulfur amino acid metabolism, Schizosaccharomyces pombe"
xref: Reactome:REACT_118518 "Sulfur amino acid metabolism, Dictyostelium discoideum"
xref: Reactome:REACT_118541 "Sulfur amino acid metabolism, Danio rerio"
xref: Reactome:REACT_27187 "Sulfur amino acid metabolism, Mycobacterium tuberculosis"
is_a: GO:0006520 ! cellular amino acid metabolic process
is_a: GO:0006790 ! sulfur compound metabolic process

[Term]
id: GO:0000097
name: sulfur amino acid biosynthetic process
namespace: biological_process
def: "The chemical reactions and pathways resulting in the formation of amino acids containing sulfur, comprising cysteine, methionine and selenocysteine." [GOC:ai]
subset: gosubset_prok
synonym: "sulfur amino acid anabolism" EXACT []
synonym: "sulfur amino acid biosynthesis" EXACT []
synonym: "sulfur amino acid formation" EXACT []
synonym: "sulfur amino acid synthesis" EXACT []
synonym: "sulphur amino acid biosynthesis" EXACT []
synonym: "sulphur amino acid biosynthetic process" EXACT []
is_a: GO:0000096 ! sulfur amino acid metabolic process
is_a: GO:0008652 ! cellular amino acid biosynthetic process
is_a: GO:0044272 ! sulfur compound biosynthetic process

[Term]
id: GO:0000098
name: sulfur amino acid catabolic process
namespace: biological_process
def: "The chemical reactions and pathways resulting in the breakdown of amino acids containing sulfur, comprising cysteine, methionine and selenocysteine." [GOC:ai]
subset: gosubset_prok
synonym: "sulfur amino acid breakdown" EXACT []
synonym: "sulfur amino acid catabolism" EXACT []
synonym: "sulfur amino acid degradation" EXACT []
synonym: "sulphur amino acid catabolic process" EXACT []
synonym: "sulphur amino acid catabolism" EXACT []
xref: Reactome:REACT_115654 "Degradation of cysteine and homocysteine, Homo sapiens"
is_a: GO:0000096 ! sulfur amino acid metabolic process
is_a: GO:0009063 ! cellular amino acid catabolic process
is_a: GO:0044273 ! sulfur compound catabolic process

[Term]
id: GO:0000099
name: sulfur amino acid transmembrane transporter activity
namespace: molecular_function
def: "Catalysis of the transfer of sulfur amino acids from one side of a membrane to the other. Sulphur amino acids contain sulfur in the form of cystine, methionine or their derivatives." [GOC:ai, GOC:mtg_transport, ISBN:0815340729]
subset: gosubset_prok
synonym: "sulfur amino acid transporter activity" BROAD []
synonym: "sulphur amino acid transmembrane transporter activity" EXACT []
synonym: "sulphur amino acid transporter activity" BROAD []
is_a: GO:0015171 ! amino acid transmembrane transporter activity
is_a: GO:1901682 ! sulfur compound transmembrane transporter activity

[Term]
id: GO:0000100
name: S-methylmethionine transmembrane transporter activity
namespace: molecular_function
alt_id: GO:0015178
def: "Catalysis of the transfer of S-methylmethionine from one side of a membrane to the other." [GOC:ai]
subset: gosubset_prok
synonym: "S-methylmethionine permease activity" EXACT []
synonym: "S-methylmethionine transporter activity" BROAD []
is_a: GO:0000099 ! sulfur amino acid transmembrane transporter activity
is_a: GO:0072349 ! modified amino acid transmembrane transporter activity

[Term]
id: GO:0000101
name: sulfur amino acid transport
namespace: biological_process
def: "The directed movement of amino acids containing sulfur (cystine, methionine and their derivatives) into, out of or within a cell, or between cells, by means of some agent such as a transporter or pore." [GOC:ai]
subset: gosubset_prok
synonym: "sulphur amino acid transport" EXACT []
is_a: GO:0006865 ! amino acid transport
is_a: GO:0072348 ! sulfur compound transport

[Term]
id: GO:0000102
name: L-methionine secondary active transmembrane transporter activity
namespace: molecular_function
def: "Catalysis of the transfer of L-methionine from one side of a membrane to the other, up its concentration gradient. The transporter binds the solute and undergoes a series of conformational changes. Transport works equally well in either direction and is driven by a chemiosmotic source of energy. Chemiosmotic sources of energy include uniport, symport or antiport." [GOC:mtg_transport]
synonym: "L-methionine porter activity" RELATED []
is_a: GO:0005294 ! neutral L-amino acid secondary active transmembrane transporter activity
is_a: GO:0015191 ! L-methionine transmembrane transporter activity
is_a: GO:1901680 ! sulfur-containing amino acid secondary active transmembrane transporter activity

[Term]
id: GO:0000103
name: sulfate assimilation
namespace: biological_process
alt_id: GO:0019378
def: "The pathways by which inorganic sulfate is processed and incorporated into sulfated compounds." [GOC:jl]
subset: gosubset_prok
synonym: "sulfate assimilation, phosphoadenylyl sulfate reduction by an oxidoreductase, acting on sulfur group of donors, NAD or NADP as acceptor" NARROW []
synonym: "sulphate assimilation" EXACT []
synonym: "sulphate assimilation, phosphoadenylyl sulphate reduction by an oxidoreductase, acting on sulphur group of donors, NAD or NADP as acceptor" NARROW []
xref: Reactome:REACT_27155 "Sulfate assimilation, Mycobacterium tuberculosis"
is_a: GO:0006790 ! sulfur compound metabolic process

[Term]
id: GO:0000104
name: succinate dehydrogenase activity
namespace: molecular_function
alt_id: GO:0019739
def: "Catalysis of the reaction: succinate + acceptor = fumarate + reduced acceptor." [EC:1.3.99.1, GOC:kd]
subset: gosubset_prok
synonym: "fumarate dehydrogenase activity" EXACT [EC:1.3.99.1]
synonym: "fumarate reductase activity" EXACT [EC:1.3.99.1]
synonym: "fumaric hydrogenase activity" EXACT [EC:1.3.99.1]
synonym: "succinate oxidoreductase activity" EXACT [EC:1.3.99.1]
synonym: "succinate:(acceptor) oxidoreductase activity" EXACT [EC:1.3.99.1]
synonym: "succinate:acceptor oxidoreductase activity" EXACT [EC:1.3.99.1]
synonym: "succinic acid dehydrogenase activity" EXACT [EC:1.3.99.1]
synonym: "succinic dehydrogenase activity" BROAD [EC:1.3.99.1]
synonym: "succinodehydrogenase activity" EXACT [EC:1.3.99.1]
synonym: "succinyl dehydrogenase activity" EXACT [EC:1.3.99.1]
xref: EC:1.3.99.1
xref: MetaCyc:SUCC-FUM-OXRED-RXN
xref: RHEA:16360
is_a: GO:0016627 ! oxidoreductase activity, acting on the CH-CH group of donors

[Term]
id: GO:0000105
name: histidine biosynthetic process
namespace: biological_process
def: "The chemical reactions and pathways resulting in the formation of histidine, 2-amino-3-(1H-imidazol-4-yl)propanoic acid." [GOC:go_curators]
subset: gosubset_prok
synonym: "histidine anabolism" EXACT []
synonym: "histidine biosynthesis" EXACT []
synonym: "histidine formation" EXACT []
synonym: "histidine synthesis" EXACT []
xref: MetaCyc:HISTSYN-PWY
is_a: GO:0006547 ! histidine metabolic process
is_a: GO:0018130 ! heterocycle biosynthetic process
is_a: GO:0019438 ! aromatic compound biosynthetic process
is_a: GO:1901362 ! organic cyclic compound biosynthetic process
is_a: GO:1901607 ! alpha-amino acid biosynthetic process

[Term]
id: GO:0000107
name: imidazoleglycerol-phosphate synthase activity
namespace: molecular_function
def: "Catalysis of the reaction: phosphoribulosylformimino-AICAR-P + L-glutamine = D-erythro-imidazole-glycerol-phosphate + aminoimidazole carboxamide ribonucleotide + L-glutamate + 2 H(+)." [MetaCyc:GLUTAMIDOTRANS-RXN]
subset: gosubset_prok
synonym: "glutamine amidotransferase:cyclase activity" BROAD []
synonym: "imidazole glycerol phosphate synthase activity" EXACT []
synonym: "imidazole-glycerol-phosphate synthase activity" RELATED []
synonym: "imidazoleglycerol phosphate synthase activity" EXACT []
xref: EC:2.4.2.-
xref: MetaCyc:GLUTAMIDOTRANS-RXN
is_a: GO:0016763 ! transferase activity, transferring pentosyl groups

[Term]
id: GO:0000108
name: repairosome
namespace: cellular_component
def: "OBSOLETE. A stable complex of proteins that carry out the DNA damage recognition and incision reactions characteristic of nucleotide excision repair (NER), such as DNA damage recognition, DNA helix unwinding, and endonucleolytic cleavage at sites flanking damaged DNA; includes TFIIH subunits and additional polypeptides; may form in the absence of DNA damage." [PMID:10681587, PMID:9852079]
comment: This term was made obsolete because 'repairosome' has fallen out of use in the literature, and the large complex described in the definition has not been confirmed to exist. The term has also confused annotators.
is_obsolete: true
replaced_by: GO:0000109

[Term]
id: GO:0000109
name: nucleotide-excision repair complex
namespace: cellular_component
def: "Any complex formed of proteins that act in nucleotide-excision repair." [PMID:10915862]
comment: Note that process information is included in the term and definition for the purpose of describing and distinguishing the complex.
subset: goslim_pir
synonym: "UvrB-UvrC complex" NARROW [PMID:12145219]
synonym: "UvrBC complex" NARROW [GOC:bm, PMID:12145219]
is_a: GO:0043234 ! protein complex
is_a: GO:0044428 ! nuclear part
is_a: GO:1990391 ! DNA repair complex

[Term]
id: GO:0000110
name: nucleotide-excision repair factor 1 complex
namespace: cellular_component
def: "One of several protein complexes involved in nucleotide-excision repair; possesses DNA damage recognition and endodeoxynuclease activities. In S. cerevisiae, it is composed of Rad1p, Rad10p, and Rad14p; in human the subunits are ERCC4/XPF, ERCC1 and XPA, respectively." [PMID:10915862]
comment: Note that process and function information are included in the term and definition for the purpose of describing and distinguishing the complex.
synonym: "NEF1 complex" EXACT []
synonym: "XPA-ERCC1-ERCC4 complex" EXACT [PMID:8197175]
is_a: GO:0000109 ! nucleotide-excision repair complex

[Term]
id: GO:0000111
name: nucleotide-excision repair factor 2 complex
namespace: cellular_component
def: "One of several protein complexes involved in nucleotide-excision repair; possesses damaged DNA binding activity. In S. cerevisiae, it is composed of Rad4p and Rad23p." [PMID:10915862]
comment: Note that process and function information are included in the term and definition for the purpose of describing and distinguishing the complex.
synonym: "NEF2 complex" EXACT []
is_a: GO:0000109 ! nucleotide-excision repair complex

[Term]
id: GO:0000112
name: nucleotide-excision repair factor 3 complex
namespace: cellular_component
def: "One of several protein complexes involved in nucleotide-excision repair; possesses endodeoxynuclease and DNA helicase activities. In S. cerevisiae, it is composed of Rad2p and the core TFIIH-Ssl2p complex (core TFIIH is composed of Rad3p, Tfb1p, Tfb2p, Ssl1p, Tfb4p and Tfb5p. Note that Ssl2p is also called Rad25p)." [GOC:ew, PMID:10915862, PMID:14500720, PMID:7813015]
comment: Note that process and function information are included in the term and definition for the purpose of describing and distinguishing the complex.
synonym: "NEF3 complex" EXACT []
is_a: GO:0000109 ! nucleotide-excision repair complex

[Term]
id: GO:0000113
name: nucleotide-excision repair factor 4 complex
namespace: cellular_component
def: "One of several protein complexes involved in nucleotide-excision repair; possesses DNA damage recognition and DNA-dependent ATPase activities. In S. cerevisiae, it is composed of Rad7p and Rad16p." [PMID:10915862]
comment: Note that process and function information are included in the term and definition for the purpose of describing and distinguishing the complex.
synonym: "NEF4 complex" EXACT []
is_a: GO:0000109 ! nucleotide-excision repair complex

[Term]
id: GO:0000114
name: regulation of transcription involved in G1 phase of mitotic cell cycle
namespace: biological_process
def: "OBSOLETE. Any process that regulates transcription such that the target genes are transcribed as part of the G1 phase of the mitotic cell cycle." [GOC:dph, GOC:mah, GOC:tb]
comment: This term was made obsolete because it is unclear exactly what it means. It could mean either 'regulation of transcription during phase X' or 'regulation of transition between phase X and phase Y'.
synonym: "G1-specific transcription in mitotic cell cycle" RELATED []
synonym: "regulation of transcription from RNA polymerase II promoter during G1 phase of cell cycle" EXACT []
is_obsolete: true
consider: GO:0000083

[Term]
id: GO:0000115
name: regulation of transcription involved in S phase of mitotic cell cycle
namespace: biological_process
def: "OBSOLETE. A cell cycle process that regulates transcription such that the target genes are transcribed as part of the S phase of the mitotic cell cycle." [GOC:dph, GOC:mah, GOC:tb]
comment: This term was made obsolete because it is unclear exactly what it means. It could mean either 'regulation of transcription during phase X' or 'regulation of transition between phase X and phase Y'.
synonym: "regulation of transcription from RNA polymerase II promoter during S-phase of mitotic cell cycle" RELATED []
synonym: "regulation of transcription involved in S-phase of mitotic cell cycle" EXACT []
synonym: "S-phase-specific transcription in mitotic cell cycle" RELATED []
synonym: "S-specific transcription in mitotic cell cycle" EXACT []
is_obsolete: true

[Term]
id: GO:0000116
name: regulation of transcription involved in G2-phase of mitotic cell cycle
namespace: biological_process
def: "OBSOLETE. Any process that regulates transcription such that the target genes are transcribed as part of the G2 phase of the mitotic cell cycle." [GOC:dph, GOC:mah, GOC:tb]
comment: This term was made obsolete because it is unclear exactly what it means. It could mean either 'regulation of transcription during phase X' or 'regulation of transition between phase X and phase Y'.
synonym: "G2-specific transcription in mitotic cell cycle" RELATED []
synonym: "regulation of transcription from RNA polymerase II during G2-phase of mitotic cell cycle" RELATED []
is_obsolete: true
consider: GO:0000117

[Term]
id: GO:0000117
name: regulation of transcription involved in G2/M transition of mitotic cell cycle
namespace: biological_process
def: "Any process that regulates transcription such that the target genes are transcribed as part of the G2/M transition of the mitotic cell cycle." [GOC:mtg_cell_cycle]
synonym: "G2/M-specific transcription in mitotic cell cycle" RELATED []
synonym: "regulation of transcription from RNA polymerase II promoter during G2/M transition of mitotic cell cycle" RELATED []
is_a: GO:0006357 ! regulation of transcription from RNA polymerase II promoter
is_a: GO:0022402 ! cell cycle process
is_a: GO:1903047 ! mitotic cell cycle process
relationship: part_of GO:0000086 ! G2/M transition of mitotic cell cycle

[Term]
id: GO:0000118
name: histone deacetylase complex
namespace: cellular_component
def: "A protein complex that possesses histone deacetylase activity." [GOC:mah]
comment: Note that this term represents a location, not a function; the activity possessed by this complex is mentioned in the definition for the purpose of describing and distinguishing the complex. The function of this complex is represented by the molecular function term 'histone deacetylase activity ; GO:0004407'.
synonym: "HDAC complex" EXACT []
is_a: GO:0044451 ! nucleoplasm part
is_a: GO:1902494 ! catalytic complex

[Term]
id: GO:0000120
name: RNA polymerase I transcription factor complex
namespace: cellular_component
def: "A transcription factor complex that acts at promoters of genes transcribed by RNA polymerase I." [GOC:mah]
is_a: GO:0044452 ! nucleolar part
is_a: GO:0044798 ! nuclear transcription factor complex

[Term]
id: GO:0000121
name: glycerol-1-phosphatase activity
namespace: molecular_function
def: "Catalysis of the reaction: glycerol-1-phosphate + H2O = glycerol + phosphate." [EC:3.1.3.21]
synonym: "alpha-glycerol phosphatase activity" EXACT [EC:3.1.3.21]
synonym: "alpha-glycerophosphatase activity" EXACT [EC:3.1.3.21]
synonym: "glycerol 3-phosphatase activity" EXACT [EC:3.1.3.21]
synonym: "glycerol 3-phosphate phosphohydrolase activity" EXACT [EC:3.1.3.21]
synonym: "glycerol-1-phosphate phosphohydrolase activity" EXACT [EC:3.1.3.21]
synonym: "glycerol-3-phosphate phosphatase activity" EXACT [EC:3.1.3.21]
xref: EC:3.1.3.21
xref: MetaCyc:GLYCEROL-1-PHOSPHATASE-RXN
xref: RHEA:11479
is_a: GO:0016791 ! phosphatase activity

[Term]
id: GO:0000122
name: negative regulation of transcription from RNA polymerase II promoter
namespace: biological_process
alt_id: GO:0010553
alt_id: GO:0045816
def: "Any process that stops, prevents, or reduces the frequency, rate or extent of transcription from an RNA polymerase II promoter." [GOC:go_curators, GOC:txnOH]
synonym: "down regulation of global transcription from RNA polymerase II promoter" RELATED []
synonym: "down regulation of transcription from RNA polymerase II promoter" EXACT []
synonym: "down-regulation of global transcription from RNA polymerase II promoter" RELATED []
synonym: "down-regulation of transcription from RNA polymerase II promoter" EXACT []
synonym: "downregulation of global transcription from RNA polymerase II promoter" RELATED []
synonym: "downregulation of transcription from RNA polymerase II promoter" EXACT []
synonym: "inhibition of global transcription from RNA polymerase II promoter" RELATED []
synonym: "inhibition of transcription from RNA polymerase II promoter" EXACT []
synonym: "negative regulation of gene-specific transcription from RNA polymerase II promoter" RELATED []
synonym: "negative regulation of global transcription from Pol II promoter" RELATED []
synonym: "negative regulation of transcription from Pol II promoter" EXACT []
synonym: "negative regulation of transcription from RNA polymerase II promoter, global" RELATED []
is_a: GO:0006357 ! regulation of transcription from RNA polymerase II promoter
is_a: GO:0045892 ! negative regulation of transcription, DNA-templated
relationship: negatively_regulates GO:0006366 ! transcription from RNA polymerase II promoter

[Term]
id: GO:0000123
name: histone acetyltransferase complex
namespace: cellular_component
def: "A protein complex that possesses histone acetyltransferase activity." [GOC:mah]
comment: Note that this term represents a location, not a function; the activity possessed by this complex is mentioned in the definition for the purpose of describing and distinguishing the complex. The function of this complex is represented by the molecular function term 'histone acetyltransferase activity ; GO:0004402'.
synonym: "histone acetylase complex" EXACT []
is_a: GO:0031248 ! protein acetyltransferase complex
is_a: GO:0044451 ! nucleoplasm part

[Term]
id: GO:0000124
name: SAGA complex
namespace: cellular_component
def: "A SAGA-type histone acetyltransferase complex that contains Spt8 (in budding yeast) or a homolog thereof; additional polypeptides include Spt group, consisting of Spt7, Spt3, and Spt20/Ada5, which interact with the TATA-binding protein (TBP); the Ada group, consisting of Ada1, Ada2, Ada3, Ada4/Gcn5, and Ada5/Spt20, which is functionally linked to the nucleosomal HAT activity; Tra1, an ATM/PI-3 kinase-related protein that targets DNA-bound activators for recruitment to promoters; the TBP-associated factor (TAF) proteins, consisting of Taf5, Taf6, Taf9, Taf10, and Taf12, which mediate nucleosomal HAT activity and are thought to help recruit the basal transcription machinery." [PMID:10637607, PMID:17337012]
synonym: "Spt-Ada-Gcn5-acetyltransferase complex" EXACT []
is_a: GO:0070461 ! SAGA-type complex

[Term]
id: GO:0000125
name: PCAF complex
namespace: cellular_component
def: "A large multiprotein complex that possesses histone acetyltransferase activity and is involved in regulation of transcription. The composition is similar to that of the SAGA complex, but includes fewer Spt and Ada proteins, and more TAFs." [PMID:10637607]
comment: See also the cellular component term 'SAGA complex ; GO:0000124'.
synonym: "PCAF histone acetylase-associated complex" EXACT []
synonym: "SPT3-TAF9-PCAF acetylase complex" EXACT [GOC:rl, PMID:18838386]
is_a: GO:0070461 ! SAGA-type complex

[Term]
id: GO:0000126
name: transcription factor TFIIIB complex
namespace: cellular_component
def: "A transcription factor complex that is involved in regulating transcription from RNA polymerase III (Pol III) promoters. TFIIIB contains the TATA-binding protein (TBP) and two Pol III-specific proteins, B'' and BRF." [GOC:mah, PMID:11433012]
is_a: GO:0090576 ! RNA polymerase III transcription factor complex

[Term]
id: GO:0000127
name: transcription factor TFIIIC complex
namespace: cellular_component
def: "A heterotrimeric transcription factor complex that is involved in regulating transcription from RNA polymerase III (Pol III) promoters. TFIIIC contains three conserved subunits that associate with the proximal Pol III promoter element, and additional subunits that associate with sequence elements downstream of the promoter and are more diverged among species. It also functions as a boundary element to partition genome content into distinct domains outside Pol III promoter regions." [GOC:mah, GOC:vw, PMID:11433012, PMID:16751097]
is_a: GO:0090576 ! RNA polymerase III transcription factor complex

[Term]
id: GO:0000128
name: flocculation
namespace: biological_process
def: "The reversible, non-sexual aggregation of single-celled organisms in suspension to form aggregates of many cells known as flocs." [GOC:jl, GOC:vw, PMID:21114594, PMID:8740415]
comment: The word floc derives from the Latin word floccus, which means a tuft of wool.
subset: goslim_pir
subset: gosubset_prok
xref: Wikipedia:Flocculation
is_a: GO:0098630 ! aggregation of unicellular organisms

[Term]
id: GO:0000131
name: incipient cellular bud site
namespace: cellular_component
def: "The portion of the budding yeast plasma membrane where a daughter cell will emerge. The yeast marks this spot with bud-site selection proteins before bud emergence occurs. Actin is polarized to this spot just prior to and during bud emergence." [GOC:clt]
is_a: GO:0044424 ! intracellular part

[Term]
id: GO:0000132
name: establishment of mitotic spindle orientation
namespace: biological_process
alt_id: GO:0030607
alt_id: GO:0030609
def: "A cell cycle process that sets the alignment of mitotic spindle relative to other cellular structures." [GOC:ems]
synonym: "establishment of spindle orientation during mitosis" RELATED [GOC:dph, GOC:tb]
synonym: "establishment of spindle orientation involved in mitotic cell cycle" EXACT [GOC:dph, GOC:tb]
synonym: "mitotic spindle orientation" EXACT []
synonym: "orienting of mitotic spindle" EXACT []
is_a: GO:0040001 ! establishment of mitotic spindle localization
is_a: GO:0051294 ! establishment of spindle orientation

[Term]
id: GO:0000133
name: polarisome
namespace: cellular_component
def: "Protein complex that plays a role in determining cell polarity by directing the localized assembly of actin filaments at polarization sites; in Saccharomyces the polarisome includes Bni1p, Spa2p, Pea2p, and Bud6p." [PMID:14734532, PMID:14998522, PMID:9632790]
subset: goslim_pir
is_a: GO:0043234 ! protein complex
is_a: GO:0044448 ! cell cortex part
relationship: part_of GO:0030427 ! site of polarized growth

[Term]
id: GO:0000136
name: alpha-1,6-mannosyltransferase complex
namespace: cellular_component
def: "A large, multiprotein complex with alpha-(1->6)-mannosyltransferase activity, located in the cis Golgi membrane; adds mannan to N-linked glycans on proteins." [GOC:mcc, PMID:10037752, PMID:11095735, PMID:18083825]
is_a: GO:0031501 ! mannosyltransferase complex
is_a: GO:0044425 ! membrane part
is_a: GO:0044431 ! Golgi apparatus part
relationship: part_of GO:0000137 ! Golgi cis cisterna
relationship: part_of GO:0030173 ! integral component of Golgi membrane

[Term]
id: GO:0000137
name: Golgi cis cisterna
namespace: cellular_component
def: "The Golgi cisterna closest to the endoplasmic reticulum; the first processing compartment through which proteins pass after export from the ER." [ISBN:0815316194]
is_a: GO:0031985 ! Golgi cisterna

[Term]
id: GO:0000138
name: Golgi trans cisterna
namespace: cellular_component
def: "The Golgi cisterna farthest from the endoplasmic reticulum; the final processing compartment through which proteins pass before exiting the Golgi apparatus; the compartment in which N-linked protein glycosylation is completed." [ISBN:0815316194]
synonym: "late Golgi" RELATED [GOC:mah]
is_a: GO:0031985 ! Golgi cisterna

[Term]
id: GO:0000139
name: Golgi membrane
namespace: cellular_component
def: "The lipid bilayer surrounding any of the compartments of the Golgi apparatus." [GOC:mah]
is_a: GO:0031090 ! organelle membrane
is_a: GO:0044431 ! Golgi apparatus part
is_a: GO:0098588 ! bounding membrane of organelle

[Term]
id: GO:0000140
name: acylglycerone-phosphate reductase activity
namespace: molecular_function
def: "Catalysis of the reaction: 1-palmitoylglycerol-3-phosphate + NADP+ = palmitoylglycerone phosphate + NADPH + H(+)." [EC:1.1.1.101]
synonym: "1-acyldihydroxyacetone-phosphate reductase activity" EXACT []
synonym: "1-palmitoylglycerol-3-phosphate:NADP+ oxidoreductase activity" EXACT [EC:1.1.1.101]
synonym: "acyldihydroxyacetone phosphate reductase activity" EXACT [EC:1.1.1.101]
synonym: "palmitoyl dihydroxyacetone phosphate reductase activity" EXACT [EC:1.1.1.101]
synonym: "palmitoyl-dihydroxyacetone-phosphate reductase activity" EXACT [EC:1.1.1.101]
synonym: "palmitoyldihydroxyacetone-phosphate reductase activity" EXACT [EC:1.1.1.101]
xref: EC:1.1.1.101
xref: MetaCyc:ACYLGLYCERONE-PHOSPHATE-REDUCTASE-RXN
xref: Reactome:REACT_759 "O-hexadecylglycerone phosphate + NADPH + H+ => 1-hexadecyl glycerol-3-phosphate + NADP+, Homo sapiens"
xref: RHEA:17344
is_a: GO:0016616 ! oxidoreductase activity, acting on the CH-OH group of donors, NAD or NADP as acceptor

[Term]
id: GO:0000142
name: cellular bud neck contractile ring
namespace: cellular_component
def: "A contractile ring, i.e. a cytoskeletal structure composed of actin filaments and myosin, that forms beneath the plasma membrane at the mother-bud neck in mitotic cells that divide by budding in preparation for completing cytokinesis. An example of this structure is found in Saccharomyces cerevisiae." [GOC:krc, PMID:16009555]
synonym: "neck ring" EXACT []
is_a: GO:0005826 ! actomyosin contractile ring
relationship: part_of GO:0005935 ! cellular bud neck

[Term]
id: GO:0000144
name: cellular bud neck septin ring
namespace: cellular_component
def: "A ring-shaped structure that forms at the site of cytokinesis; composed of members of the conserved family of filament forming proteins called septins as well as septin-associated proteins. In S. cerevisiae, this structure forms at the time of bud emergence and the septins show a high rate of exchange." [GOC:krc, PMID:16009555]
is_a: GO:0000399 ! cellular bud neck septin structure
is_a: GO:0005940 ! septin ring
is_a: GO:0032161 ! cleavage apparatus septin structure

[Term]
id: GO:0000145
name: exocyst
namespace: cellular_component
def: "A protein complex peripherally associated with the plasma membrane that determines where vesicles dock and fuse. At least eight complex components are conserved between yeast and mammals." [PMID:9700152]
synonym: "Sec6/8 complex" EXACT []
xref: Wikipedia:Exocyst
is_a: GO:0043234 ! protein complex
is_a: GO:0044448 ! cell cortex part

[Term]
id: GO:0000146
name: microfilament motor activity
namespace: molecular_function
def: "Catalysis of movement along a microfilament, coupled to the hydrolysis of a nucleoside triphosphate (usually ATP)." [GOC:mah, ISBN:0815316194]
synonym: "actin filament motor activity" EXACT [GOC:dph]
synonym: "actin-filament motor activity" EXACT []
synonym: "muscle motor activity" NARROW []
synonym: "myosin ATPase activity" RELATED []
xref: Reactome:REACT_15541 "Traversal of the cortical actin network and docking at plasma membrane, Homo sapiens"
xref: Reactome:REACT_20539 "Traversal of the cortical actin network., Mus musculus"
is_a: GO:0003774 ! motor activity

[Term]
id: GO:0000147
name: actin cortical patch assembly
namespace: biological_process
def: "Assembly of an actin cortical patch, a discrete actin-containing structure found at the plasma membrane of fungal cells." [GOC:mah]
is_a: GO:0022607 ! cellular component assembly
is_a: GO:0030866 ! cortical actin cytoskeleton organization
is_a: GO:0044396 ! actin cortical patch organization

[Term]
id: GO:0000148
name: 1,3-beta-D-glucan synthase complex
namespace: cellular_component
def: "A protein complex that catalyzes the transfer of a glucose group from UDP-glucose to a (1->3)-beta-D-glucan chain." [EC:2.4.1.34]
synonym: "(1->3)-beta-glucan synthase complex" EXACT [GOC:tb]
synonym: "1,3-beta-glucan synthase complex" EXACT [GOC:tb]
is_a: GO:0044459 ! plasma membrane part
is_a: GO:1990234 ! transferase complex

[Term]
id: GO:0000149
name: SNARE binding
namespace: molecular_function
def: "Interacting selectively and non-covalently with a SNARE (soluble N-ethylmaleimide-sensitive factor attached protein receptor) protein." [PMID:12642621]
synonym: "SNAP receptor binding" EXACT []
xref: Reactome:REACT_100180 "Acetylcholine synaptic vesicle docking and priming, Rattus norvegicus"
xref: Reactome:REACT_101078 "Noradrenalin synaptic vesicle docking and priming, Canis familiaris"
xref: Reactome:REACT_103740 "Acetylcholine synaptic vesicle docking and priming, Canis familiaris"
xref: Reactome:REACT_105540 "Vamp7 associated Lysosome to Plasma membrane transport, Mus musculus"
xref: Reactome:REACT_106347 "release of L-Glutamate at the synapse, Canis familiaris"
xref: Reactome:REACT_107235 "Vamp2 associated secretory vesicle to plasma membrane transport, Dictyostelium discoideum"
xref: Reactome:REACT_107965 "Noradrenalin synaptic vesicle docking and priming, Mus musculus"
xref: Reactome:REACT_109894 "Vamp7 associated Lysosome to Plasma membrane transport, Dictyostelium discoideum"
xref: Reactome:REACT_110250 "Vamp2 associated secretory vesicle to plasma membrane transport, Canis familiaris"
xref: Reactome:REACT_110371 "Release of noradrenaline at the synapse, Rattus norvegicus"
xref: Reactome:REACT_110396 "Vamp7 associated Lysosome to Plasma membrane transport, Xenopus tropicalis"
xref: Reactome:REACT_112169 "Acetylcholine synaptic vesicle docking and priming, Caenorhabditis elegans"
xref: Reactome:REACT_112728 "Release of noradrenaline at the synapse, Caenorhabditis elegans"
xref: Reactome:REACT_113606 "Glutamate synaptic vesicle docking and priming, Caenorhabditis elegans"
xref: Reactome:REACT_113753 "Exocytosis of Insulin, Danio rerio"
xref: Reactome:REACT_114225 "Noradrenalin synaptic vesicle docking and priming, Gallus gallus"
xref: Reactome:REACT_114547 "Noradrenalin synaptic vesicle docking and priming, Caenorhabditis elegans"
xref: Reactome:REACT_115054 "release of L-Glutamate at the synapse, Xenopus tropicalis"
xref: Reactome:REACT_115130 "Acetylcholine synaptic vesicle docking and priming, Gallus gallus"
xref: Reactome:REACT_115353 "Release of acetylcholine at the synapse, Xenopus tropicalis"
xref: Reactome:REACT_12411 "release of L-Glutamate at the synapse, Homo sapiens"
xref: Reactome:REACT_12617 "Glutamate synaptic vesicle docking and priming, Homo sapiens"
xref: Reactome:REACT_14778 "Vamp7 associated Lysosome to Plasma membrane transport, Homo sapiens"
xref: Reactome:REACT_14821 "Vamp8 associated secretory vesicle to plasma membrane transport, Homo sapiens"
xref: Reactome:REACT_14822 "Vamp2 associated secretory vesicle to plasma membrane transport, Homo sapiens"
xref: Reactome:REACT_15326 "Exocytosis of Insulin, Homo sapiens"
xref: Reactome:REACT_15338 "Serotonin loaded synaptic vesicle docking and priming, Homo sapiens"
xref: Reactome:REACT_15404 "Release of acetylcholine at the synapse, Homo sapiens"
xref: Reactome:REACT_15411 "Noradrenalin synaptic vesicle docking and priming, Homo sapiens"
xref: Reactome:REACT_15448 "Release of noradrenaline at the synapse, Homo sapiens"
xref: Reactome:REACT_15483 "Acetylcholine synaptic vesicle docking and priming, Homo sapiens"
xref: Reactome:REACT_15503 "Release of docked serotonin loaded synaptic vesicle, Homo sapiens"
xref: Reactome:REACT_15517 "Dopamine synaptic vesicle docking and priming, Homo sapiens"
xref: Reactome:REACT_15533 "Release of docked dopamine loaded synaptic vesicle, Homo sapiens"
xref: Reactome:REACT_15541 "Traversal of the cortical actin network and docking at plasma membrane, Homo sapiens"
xref: Reactome:REACT_23813 "Release of GABA at the synapse, Homo sapiens"
xref: Reactome:REACT_23973 "GABA loaded synaptic vesicle Docking and Priming, Homo sapiens"
xref: Reactome:REACT_29535 "Acetylcholine synaptic vesicle docking and priming, Danio rerio"
xref: Reactome:REACT_31215 "Exocytosis of Insulin, Rattus norvegicus"
xref: Reactome:REACT_31588 "Vamp2 associated secretory vesicle to plasma membrane transport, Danio rerio"
xref: Reactome:REACT_34035 "Vamp2 associated secretory vesicle to plasma membrane transport, Mus musculus"
xref: Reactome:REACT_77361 "Vamp2 associated secretory vesicle to plasma membrane transport, Sus scrofa"
xref: Reactome:REACT_77506 "Glutamate synaptic vesicle docking and priming, Danio rerio"
xref: Reactome:REACT_77785 "Vamp7 associated Lysosome to Plasma membrane transport, Danio rerio"
xref: Reactome:REACT_77831 "release of L-Glutamate at the synapse, Mus musculus"
xref: Reactome:REACT_79299 "Glutamate synaptic vesicle docking and priming, Mus musculus"
xref: Reactome:REACT_80371 "Vamp2 associated secretory vesicle to plasma membrane transport, Bos taurus"
xref: Reactome:REACT_82023 "Acetylcholine synaptic vesicle docking and priming, Mus musculus"
xref: Reactome:REACT_82703 "Vamp7 associated Lysosome to Plasma membrane transport, Canis familiaris"
xref: Reactome:REACT_83226 "Glutamate synaptic vesicle docking and priming, Rattus norvegicus"
xref: Reactome:REACT_84308 "Release of noradrenaline at the synapse, Canis familiaris"
xref: Reactome:REACT_84628 "Exocytosis of Insulin, Xenopus tropicalis"
xref: Reactome:REACT_87193 "Glutamate synaptic vesicle docking and priming, Canis familiaris"
xref: Reactome:REACT_87411 "Vamp8 associated secretory vesicle to plasma membrane transport, Canis familiaris"
xref: Reactome:REACT_87768 "Vamp2 associated secretory vesicle to plasma membrane transport, Xenopus tropicalis"
xref: Reactome:REACT_90536 "Vamp7 associated Lysosome to Plasma membrane transport, Arabidopsis thaliana"
xref: Reactome:REACT_92466 "Vamp8 associated secretory vesicle to plasma membrane transport, Bos taurus"
xref: Reactome:REACT_93575 "Release of acetylcholine at the synapse, Rattus norvegicus"
xref: Reactome:REACT_93655 "Release of acetylcholine at the synapse, Canis familiaris"
xref: Reactome:REACT_93705 "Noradrenalin synaptic vesicle docking and priming, Rattus norvegicus"
xref: Reactome:REACT_94126 "Vamp8 associated secretory vesicle to plasma membrane transport, Danio rerio"
xref: Reactome:REACT_94434 "Exocytosis of Insulin, Bos taurus"
xref: Reactome:REACT_95323 "Vamp7 associated Lysosome to Plasma membrane transport, Oryza sativa"
xref: Reactome:REACT_96543 "Glutamate synaptic vesicle docking and priming, Xenopus tropicalis"
xref: Reactome:REACT_96609 "release of L-Glutamate at the synapse, Rattus norvegicus"
xref: Reactome:REACT_96753 "Acetylcholine synaptic vesicle docking and priming, Xenopus tropicalis"
xref: Reactome:REACT_96842 "Vamp8 associated secretory vesicle to plasma membrane transport, Mus musculus"
xref: Reactome:REACT_97101 "Exocytosis of Insulin, Canis familiaris"
xref: Reactome:REACT_98480 "Noradrenalin synaptic vesicle docking and priming, Xenopus tropicalis"
xref: Reactome:REACT_98819 "Noradrenalin synaptic vesicle docking and priming, Danio rerio"
xref: Reactome:REACT_99501 "Release of noradrenaline at the synapse, Mus musculus"
is_a: GO:0005515 ! protein binding

[Term]
id: GO:0000150
name: recombinase activity
namespace: molecular_function
def: "Catalysis of the identification and base-pairing of homologous sequences between single-stranded DNA and double-stranded DNA." [GOC:elh]
comment: Note that this term represents activities that do not break or form phosphodiester bonds, and is therefore not a parent of 'site-specific recombinase activity ; GO:0009009'.
subset: gosubset_prok
synonym: "strand transferase" NARROW []
xref: Reactome:REACT_27300 "Formation of Meiotic Heteroduplex, Homo sapiens"
is_a: GO:0003824 ! catalytic activity

[Term]
id: GO:0000151
name: ubiquitin ligase complex
namespace: cellular_component
def: "A protein complex that includes a ubiquitin-protein ligase and other proteins that may confer substrate specificity on the complex." [GOC:jh2, PMID:9529603]
subset: goslim_pir
is_a: GO:0044424 ! intracellular part
is_a: GO:1902494 ! catalytic complex
is_a: GO:1990234 ! transferase complex

[Term]
id: GO:0000152
name: nuclear ubiquitin ligase complex
namespace: cellular_component
def: "A ubiquitin ligase complex found in the nucleus." [GOC:mah]
is_a: GO:0000151 ! ubiquitin ligase complex
is_a: GO:0044428 ! nuclear part

[Term]
id: GO:0000153
name: cytoplasmic ubiquitin ligase complex
namespace: cellular_component
def: "A ubiquitin ligase complex found in the cytoplasm." [GOC:mah]
is_a: GO:0000151 ! ubiquitin ligase complex
is_a: GO:0044444 ! cytoplasmic part

[Term]
id: GO:0000154
name: rRNA modification
namespace: biological_process
alt_id: GO:0016548
def: "The covalent alteration of one or more nucleotides within an rRNA molecule to produce an rRNA molecule with a sequence that differs from that coded genetically." [GOC:curators]
comment: The term 'RNA editing' (GO:0016547) was merged into 'RNA modification' (GO:0009451) on the basis of statements in the preface of Modification and Editing of RNA (ISBN:1555811337) that there is no clear distinction between modification and editing. Parallel changes were made for substrate (e.g. tRNA, rRNA, etc.) specific child terms of 'RNA editing'.
subset: gosubset_prok
synonym: "rRNA editing" NARROW [GOC:hjd]
is_a: GO:0006364 ! rRNA processing
is_a: GO:0009451 ! RNA modification

[Term]
id: GO:0000155
name: phosphorelay sensor kinase activity
namespace: molecular_function
def: "Catalysis of the phosphorylation of a histidine residue in response to detection of an extracellular signal such as a chemical ligand or change in environment, to initiate a change in cell state or activity. The two-component sensor is a histidine kinase that autophosphorylates a histidine residue in its active site. The phosphate is then transferred to an aspartate residue in a downstream response regulator, to trigger a response." [GOC:bf, GOC:mcc, PMID:10966457, PMID:20223701, PMID:9191038]
subset: gosubset_prok
synonym: "two-component sensor activity" NARROW []
synonym: "two-component sensor molecule" NARROW []
synonym: "two-component system sensor activity " NARROW []
xref: EC:2.7.3.-
is_a: GO:0004673 ! protein histidine kinase activity
is_a: GO:0005057 ! receptor signaling protein activity
is_a: GO:0038023 ! signaling receptor activity

[Term]
id: GO:0000156
name: phosphorelay response regulator activity
namespace: molecular_function
def: "Responds to a phosphorelay sensor to initiate a change in cell state or activity. The activity of the response regulator is regulated by transfer of a phosphate from a histidine residue in the sensor, to an aspartate residue in the response regulator. Many but not all response regulators act as transcriptional regulators to elicit a response." [GOC:bf, PMID:10966457, PMID:11842140]
subset: goslim_metagenomics
subset: gosubset_prok
synonym: "two-component response regulator activity" NARROW []
is_a: GO:0004871 ! signal transducer activity
is_a: GO:0005057 ! receptor signaling protein activity

[Term]
id: GO:0000159
name: protein phosphatase type 2A complex
namespace: cellular_component
def: "A protein complex that has protein serine/threonine phosphatase activity that is polycation-stimulated (PCS), being directly stimulated by protamine, polylysine, or histone H1; it constitutes a subclass of several enzymes activated by different histones and polylysine, and consists of catalytic, scaffolding, and regulatory subunits. The catalytic and scaffolding subunits form the core enzyme, and the holoenzyme also includes the regulatory subunit." [GOC:mah, ISBN:0198547684, PMID:17245430]
is_a: GO:0008287 ! protein serine/threonine phosphatase complex
is_a: GO:0044424 ! intracellular part

[Term]
id: GO:0000160
name: phosphorelay signal transduction system
namespace: biological_process
def: "A conserved series of molecular signals found in prokaryotes and eukaryotes; involves autophosphorylation of a histidine kinase and the transfer of the phosphate group to an aspartate that then acts as a phospho-donor to response regulator proteins." [PMID:9191038]
subset: goslim_metagenomics
subset: gosubset_prok
synonym: "histidyl-aspartyl phosphorelay" EXACT []
synonym: "phosphorelay signal transduction system" NARROW []
is_a: GO:0035556 ! intracellular signal transduction

[Term]
id: GO:0000161
name: MAPK cascade involved in osmosensory signaling pathway
namespace: biological_process
def: "A MAPK cascade involved in signal transduction in response to change in osmotic conditions." [PMID:9561267]
synonym: "High Osmolarity Glycerol (HOG) MAPK pathway" NARROW [PMID:20880736]
synonym: "Hog1 MAPK pathway" NARROW [PMID:20880736]
synonym: "MAPKKK cascade during osmolarity sensing" EXACT []
synonym: "MAPKKK cascade involved in osmosensory signaling pathway" EXACT [GOC:signaling]
synonym: "MAPKKK cascade involved in osmosensory signalling pathway" EXACT [GOC:mah]
synonym: "osmolarity sensing, MAPKKK cascade" EXACT []
is_a: GO:0000165 ! MAPK cascade
relationship: part_of GO:0007231 ! osmosensory signaling pathway

[Term]
id: GO:0000162
name: tryptophan biosynthetic process
namespace: biological_process
alt_id: GO:0009096
def: "The chemical reactions and pathways resulting in the formation of tryptophan, the chiral amino acid 2-amino-3-(1H-indol-3-yl)propanoic acid; tryptophan is synthesized from chorismate via anthranilate." [GOC:mah, ISBN:0471331309, MetaCyc:TRPSYN-PWY]
subset: gosubset_prok
synonym: "aromatic amino acid family biosynthetic process, anthranilate pathway" EXACT []
synonym: "tryptophan anabolism" EXACT []
synonym: "tryptophan biosynthesis" EXACT []
synonym: "tryptophan formation" EXACT []
synonym: "tryptophan synthesis" EXACT []
xref: MetaCyc:TRPSYN-PWY
is_a: GO:0006568 ! tryptophan metabolic process
is_a: GO:0009073 ! aromatic amino acid family biosynthetic process
is_a: GO:0046219 ! indolalkylamine biosynthetic process
is_a: GO:1901607 ! alpha-amino acid biosynthetic process

[Term]
id: GO:0000164
name: protein phosphatase type 1 complex
namespace: cellular_component
def: "A protein complex that possesses magnesium-dependent protein serine/threonine phosphatase (AMD phosphatase) activity, and consists of a catalytic subunit and one or more regulatory subunits that dictates the phosphatase's substrate specificity, function, and activity." [GOC:mah, GOC:ssd]
is_a: GO:0008287 ! protein serine/threonine phosphatase complex
is_a: GO:0044444 ! cytoplasmic part

[Term]
id: GO:0000165
name: MAPK cascade
namespace: biological_process
def: "An intracellular protein kinase cascade containing at least a MAPK, a MAPKK and a MAP3K. The cascade can also contain two additional tiers: the upstream MAP4K and the downstream MAP Kinase-activated kinase (MAPKAPK). The kinases in each tier phosphorylate and activate the kinases in the downstream tier to transmit a signal within a cell." [GOC:bf, GOC:mtg_signaling_feb11, PMID:20811974, PMID:9561267]
comment: MAPK cascades lie downstream of many cell surface receptors and cooperate in transmitting various extracellular signals to the nucleus. One way by which the specificity of each cascade is regulated is through the existence of several distinct components in each tier of the different cascades. The cascades are typically named according to the component in the MAPK tier.
synonym: "ERK/MAPK cascade" NARROW []
synonym: "MAP kinase cascade" EXACT []
synonym: "MAP kinase kinase kinase cascade" EXACT []
synonym: "MAPK signal transduction" EXACT [GOC:signaling]
synonym: "MAPK signaling" RELATED []
synonym: "MAPK signalling" RELATED []
synonym: "MAPKKK cascade" EXACT [GOC:curators]
synonym: "MAPKKK cascade during sporulation" NARROW []
synonym: "mitogen-activated protein kinase cascade" EXACT [GOC:bf]
xref: Reactome:REACT_101634 "RAF/MAP kinase cascade, Bos taurus"
xref: Reactome:REACT_107261 "RAF/MAP kinase cascade, Saccharomyces cerevisiae"
xref: Reactome:REACT_107863 "RAF/MAP kinase cascade, Canis familiaris"
xref: Reactome:REACT_108330 "RAF/MAP kinase cascade, Xenopus tropicalis"
xref: Reactome:REACT_112235 "RAF/MAP kinase cascade, Dictyostelium discoideum"
xref: Reactome:REACT_112942 "RAF/MAP kinase cascade, Arabidopsis thaliana"
xref: Reactome:REACT_113285 "RAF/MAP kinase cascade, Oryza sativa"
xref: Reactome:REACT_634 "RAF/MAP kinase cascade, Homo sapiens"
xref: Reactome:REACT_79658 "RAF/MAP kinase cascade, Schizosaccharomyces pombe"
xref: Reactome:REACT_85806 "RAF/MAP kinase cascade, Drosophila melanogaster"
xref: Reactome:REACT_87028 "RAF/MAP kinase cascade, Danio rerio"
xref: Reactome:REACT_87232 "RAF/MAP kinase cascade, Mus musculus"
xref: Reactome:REACT_87855 "RAF/MAP kinase cascade, Rattus norvegicus"
xref: Reactome:REACT_92078 "RAF/MAP kinase cascade, Sus scrofa"
xref: Reactome:REACT_92987 "RAF/MAP kinase cascade, Caenorhabditis elegans"
xref: Reactome:REACT_94585 "RAF/MAP kinase cascade, Taeniopygia guttata"
xref: Reactome:REACT_94805 "RAF/MAP kinase cascade, Gallus gallus"
xref: Wikipedia:MAPK_cascade
xref: Wikipedia:Mitogen-activated_protein_kinase
is_a: GO:0023014 ! signal transduction by phosphorylation
is_a: GO:0035556 ! intracellular signal transduction

[Term]
id: GO:0000166
name: nucleotide binding
namespace: molecular_function
def: "Interacting selectively and non-covalently with a nucleotide, any compound consisting of a nucleoside that is esterified with (ortho)phosphate or an oligophosphate at any hydroxyl group on the ribose or deoxyribose." [GOC:mah, ISBN:0198547684]
subset: goslim_metagenomics
subset: goslim_pir
subset: goslim_plant
subset: gosubset_prok
is_a: GO:0036094 ! small molecule binding
is_a: GO:1901265 ! nucleoside phosphate binding

[Term]
id: GO:0000167
name: activation of MAPKKK activity involved in osmosensory signaling pathway
namespace: biological_process
def: "Any process that initiates the activity of the inactive enzyme MAP kinase kinase kinase during osmolarity sensing." [PMID:9561267]
synonym: "activation of MAP kinase kinase kinase activity during osmolarity sensing" EXACT []
synonym: "activation of MAPKKK activity during osmolarity sensing" EXACT []
synonym: "activation of MAPKKK activity involved in osmosensory signalling pathway" EXACT [GOC:mah]
synonym: "osmolarity sensing, activation of MAP kinase kinase kinase activity" EXACT []
synonym: "osmolarity sensing, activation of MAPKKK activity" EXACT []
is_a: GO:0000185 ! activation of MAPKKK activity
is_a: GO:0047484 ! regulation of response to osmotic stress
is_a: GO:0080135 ! regulation of cellular response to stress

[Term]
id: GO:0000168
name: activation of MAPKK activity involved in osmosensory signaling pathway
namespace: biological_process
alt_id: GO:0007233
def: "Any process that initiates the activity of the inactive enzyme MAP kinase kinase during osmolarity sensing." [PMID:9561267]
synonym: "activation of MAP kinase kinase activity during osmolarity sensing" EXACT []
synonym: "activation of MAPKK activity during osmolarity sensing" EXACT []
synonym: "activation of MAPKK activity involved in osmosensory signalling pathway" EXACT [GOC:mah]
synonym: "activation of Pbs2 kinase" NARROW []
synonym: "osmolarity sensing, activation of MAP kinase kinase activity" EXACT []
synonym: "osmolarity sensing, activation of MAPKK activity" EXACT []
is_a: GO:0000186 ! activation of MAPKK activity
is_a: GO:0047484 ! regulation of response to osmotic stress
is_a: GO:0080135 ! regulation of cellular response to stress

[Term]
id: GO:0000169
name: activation of MAPK activity involved in osmosensory signaling pathway
namespace: biological_process
def: "Any process that initiates the activity of the inactive enzyme MAP kinase activity during osmolarity sensing." [PMID:9561267]
synonym: "activation of MAPK activity during osmolarity sensing" EXACT []
synonym: "activation of MAPK activity involved in osmosensory signalling pathway" EXACT [GOC:mah]
synonym: "osmolarity sensing, activation of MAPK activity" EXACT []
is_a: GO:0000187 ! activation of MAPK activity
is_a: GO:0047484 ! regulation of response to osmotic stress
is_a: GO:0080135 ! regulation of cellular response to stress

[Term]
id: GO:0000170
name: sphingosine hydroxylase activity
namespace: molecular_function
def: "Catalysis of the hydroxylation of sphingolipid long chain bases." [PMID:9556590]
xref: Reactome:REACT_100351 "dihydroceramide + NADPH + H+ + O2 => phytoceramide + NADP+ + H2O, Danio rerio"
xref: Reactome:REACT_103503 "dihydroceramide + NADPH + H+ + O2 => phytoceramide + NADP+ + H2O, Gallus gallus"
xref: Reactome:REACT_104963 "dihydroceramide + NADPH + H+ + O2 => phytoceramide + NADP+ + H2O, Canis familiaris"
xref: Reactome:REACT_115687 "dihydroceramide + NADPH + H+ + O2 => phytoceramide + NADP+ + H2O, Gallus gallus"
xref: Reactome:REACT_19258 "dihydroceramide + NADPH + H+ + O2 => phytoceramide + NADP+ + H2O, Homo sapiens"
xref: Reactome:REACT_29940 "dihydroceramide + NADPH + H+ + O2 => phytoceramide + NADP+ + H2O, Oryza sativa"
xref: Reactome:REACT_31871 "dihydroceramide + NADPH + H+ + O2 => phytoceramide + NADP+ + H2O, Drosophila melanogaster"
xref: Reactome:REACT_80095 "dihydroceramide + NADPH + H+ + O2 => phytoceramide + NADP+ + H2O, Bos taurus"
xref: Reactome:REACT_82371 "dihydroceramide + NADPH + H+ + O2 => phytoceramide + NADP+ + H2O, Xenopus tropicalis"
xref: Reactome:REACT_85471 "dihydroceramide + NADPH + H+ + O2 => phytoceramide + NADP+ + H2O, Dictyostelium discoideum"
xref: Reactome:REACT_85651 "dihydroceramide + NADPH + H+ + O2 => phytoceramide + NADP+ + H2O, Sus scrofa"
xref: Reactome:REACT_86222 "dihydroceramide + NADPH + H+ + O2 => phytoceramide + NADP+ + H2O, Arabidopsis thaliana"
xref: Reactome:REACT_91283 "dihydroceramide + NADPH + H+ + O2 => phytoceramide + NADP+ + H2O, Schizosaccharomyces pombe"
xref: Reactome:REACT_92284 "dihydroceramide + NADPH + H+ + O2 => phytoceramide + NADP+ + H2O, Rattus norvegicus"
xref: Reactome:REACT_96037 "dihydroceramide + NADPH + H+ + O2 => phytoceramide + NADP+ + H2O, Taeniopygia guttata"
xref: Reactome:REACT_97092 "dihydroceramide + NADPH + H+ + O2 => phytoceramide + NADP+ + H2O, Caenorhabditis elegans"
xref: Reactome:REACT_99475 "dihydroceramide + NADPH + H+ + O2 => phytoceramide + NADP+ + H2O, Mus musculus"
is_a: GO:0016491 ! oxidoreductase activity

[Term]
id: GO:0000171
name: ribonuclease MRP activity
namespace: molecular_function
def: "Catalysis of the site-specific cleavage of RNA by a catalytic RNA-mediated mechanism; substrates include the A3 site in the ITS1 of pre-rRNA." [PMID:17881380]
synonym: "RNase MRP" EXACT []
xref: Wikipedia:RNase_MRP
is_a: GO:0004540 ! ribonuclease activity

[Term]
id: GO:0000172
name: ribonuclease MRP complex
namespace: cellular_component
def: "A ribonucleoprotein complex that contains an RNA molecule of the snoRNA family, and cleaves the rRNA precursor as part of rRNA transcript processing. It also has other roles: In S. cerevisiae it is involved in cell cycle-regulated degradation of daughter cell-specific mRNAs, while in mammalian cells it also enters the mitochondria and processes RNAs to create RNA primers for DNA replication." [GOC:sgd_curators, PMID:10690410, PMID:14729943, PMID:7510714]
synonym: "ribonuclease mitochondrial RNA processing complex" EXACT []
synonym: "RNase MRP complex" EXACT []
is_a: GO:0005732 ! small nucleolar ribonucleoprotein complex

[Term]
id: GO:0000173
name: inactivation of MAPK activity involved in osmosensory signaling pathway
namespace: biological_process
def: "Any process that terminates the activity of the active enzyme MAP kinase during osmolarity sensing." [PMID:9561267]
synonym: "inactivation of MAPK activity during osmolarity sensing" EXACT []
synonym: "inactivation of MAPK activity involved in osmosensory signalling pathway" EXACT [GOC:mah]
synonym: "osmolarity sensing, inactivation of MAPK" EXACT []
synonym: "osmolarity sensing, termination of MAPK activity" EXACT []
synonym: "termination of MAPK activity during osmolarity sensing" EXACT []
is_a: GO:0000188 ! inactivation of MAPK activity
is_a: GO:0047484 ! regulation of response to osmotic stress
is_a: GO:0080135 ! regulation of cellular response to stress

[Term]
id: GO:0000174
name: inactivation of MAPK (mating sensu Saccharomyces)
namespace: biological_process
def: "OBSOLETE. Downregulation of MAP kinase activity in the context of transduction of mating pheromone signal, as described for Saccharomyces." [PMID:9561267]
comment: This term was made obsolete because it is a gene product specific term.
is_obsolete: true
replaced_by: GO:0000750

[Term]
id: GO:0000175
name: 3'-5'-exoribonuclease activity
namespace: molecular_function
def: "Catalysis of the sequential cleavage of mononucleotides from a free 3' terminus of an RNA molecule." [GOC:mah, ISBN:0198547684]
subset: gosubset_prok
synonym: "3'-5' exoribonuclease activity" EXACT []
xref: EC:3.1.13.-
xref: Reactome:REACT_102966 "3' to 5' Exoribonuclease Digestion of mRNA by the Exosome Complex, Schizosaccharomyces pombe"
xref: Reactome:REACT_108214 "3' to 5' Exoribonuclease Digestion of mRNA by the Exosome Complex, Sus scrofa"
xref: Reactome:REACT_20588 "3' to 5' Exoribonuclease Digestion of mRNA by the Exosome Complex, Homo sapiens"
xref: Reactome:REACT_33991 "3' to 5' Exoribonuclease Digestion of mRNA by the Exosome Complex, Dictyostelium discoideum"
xref: Reactome:REACT_34078 "3' to 5' Exoribonuclease Digestion of mRNA by the Exosome Complex, Danio rerio"
xref: Reactome:REACT_78363 "3' to 5' Exoribonuclease Digestion of mRNA by the Exosome Complex, Bos taurus"
xref: Reactome:REACT_82118 "3' to 5' Exoribonuclease Digestion of mRNA by the Exosome Complex, Rattus norvegicus"
xref: Reactome:REACT_88115 "3' to 5' Exoribonuclease Digestion of mRNA by the Exosome Complex, Arabidopsis thaliana"
xref: Reactome:REACT_89880 "3' to 5' Exoribonuclease Digestion of mRNA by the Exosome Complex, Oryza sativa"
xref: Reactome:REACT_92153 "3' to 5' Exoribonuclease Digestion of mRNA by the Exosome Complex, Caenorhabditis elegans"
xref: Reactome:REACT_93499 "3' to 5' Exoribonuclease Digestion of mRNA by the Exosome Complex, Drosophila melanogaster"
xref: Reactome:REACT_95913 "3' to 5' Exoribonuclease Digestion of mRNA by the Exosome Complex, Canis familiaris"
xref: Reactome:REACT_95921 "3' to 5' Exoribonuclease Digestion of mRNA by the Exosome Complex, Mus musculus"
xref: Reactome:REACT_96267 "3' to 5' Exoribonuclease Digestion of mRNA by the Exosome Complex, Taeniopygia guttata"
xref: Reactome:REACT_99422 "3' to 5' Exoribonuclease Digestion of mRNA by the Exosome Complex, Xenopus tropicalis"
is_a: GO:0008408 ! 3'-5' exonuclease activity
is_a: GO:0016896 ! exoribonuclease activity, producing 5'-phosphomonoesters

[Term]
id: GO:0000176
name: nuclear exosome (RNase complex)
namespace: cellular_component
def: "Complex of 3'-5' exoribonucleases found in the nucleus." [PMID:10465791]
synonym: "eukaryotic exosome multienzyme ribonuclease complex" EXACT []
synonym: "nuclear exosome (ribonuclease complex)" EXACT []
synonym: "nuclear exosome multienzyme ribonuclease complex" EXACT []
is_a: GO:0000178 ! exosome (RNase complex)
is_a: GO:0044428 ! nuclear part
relationship: part_of GO:0031981 ! nuclear lumen

[Term]
id: GO:0000177
name: cytoplasmic exosome (RNase complex)
namespace: cellular_component
def: "Complex of 3'-5' exoribonucleases found in the cytoplasm." [PMID:10465791]
synonym: "cytoplasmic exosome (ribonuclease complex)" EXACT []
synonym: "cytoplasmic exosome multienzyme ribonuclease complex" EXACT []
synonym: "prokaryotic exosome multienzyme ribonuclease complex" EXACT []
is_a: GO:0000178 ! exosome (RNase complex)
is_a: GO:0044444 ! cytoplasmic part

[Term]
id: GO:0000178
name: exosome (RNase complex)
namespace: cellular_component
def: "Complex of 3'-5' exoribonucleases." [PMID:10465791]
comment: Note that this term should not be confused with 'exosome' used in the context of vesicles released from multivesicular bodies.
subset: goslim_pir
synonym: "exosome (ribonucleasease complex)" EXACT []
synonym: "exosome multienzyme ribonuclease complex" EXACT []
is_a: GO:0043234 ! protein complex
is_a: GO:0044424 ! intracellular part

[Term]
id: GO:0000179
name: rRNA (adenine-N6,N6-)-dimethyltransferase activity
namespace: molecular_function
alt_id: GO:0043790
def: "Catalysis of the dimethylation two adjacent A residues in the loop closing the 3'-terminal stem of the 18S rRNA, using S-adenosyl-L-methionine as a methyl donor." [ISBN:1555811337, PMID:10690410]
subset: gosubset_prok
synonym: "18S rRNA dimethylase activity" EXACT []
synonym: "dimethyladenosine transferase activity" EXACT [IMG:02532]
synonym: "S-adenosylmethionine-6-N', N'-adenosyl(rRNA) dimethyltransferase activity" EXACT [IMG:02532]
xref: EC:2.1.1.-
is_a: GO:0008170 ! N-methyltransferase activity
is_a: GO:0016433 ! rRNA (adenine) methyltransferase activity

[Term]
id: GO:0000180
name: cytosolic large ribosomal subunit
namespace: cellular_component
def: "OBSOLETE (was not defined before being made obsolete)." [GOC:ai]
comment: This term was made obsolete because more specific children exist.
is_obsolete: true
consider: GO:0022625

[Term]
id: GO:0000181
name: cytosolic small ribosomal subunit
namespace: cellular_component
def: "OBSOLETE (was not defined before being made obsolete)." [GOC:ai]
comment: This term was made obsolete because more specific children exist.
is_obsolete: true
consider: GO:0022627

[Term]
id: GO:0000182
name: rDNA binding
namespace: molecular_function
def: "Interacting selectively and non-covalently with DNA sequences encoding ribosomal RNA." [GOC:mah]
synonym: "ribosomal DNA binding" EXACT []
is_a: GO:0043565 ! sequence-specific DNA binding

[Term]
id: GO:0000183
name: chromatin silencing at rDNA
namespace: biological_process
def: "Repression of transcription of ribosomal DNA by altering the structure of chromatin." [PMID:10219245]
synonym: "chromatin silencing at ribosomal DNA" EXACT []
synonym: "heterochromatic silencing at rDNA" EXACT []
synonym: "rDNA chromatin silencing" EXACT [GOC:mah]
is_a: GO:0006342 ! chromatin silencing

[Term]
id: GO:0000184
name: nuclear-transcribed mRNA catabolic process, nonsense-mediated decay
namespace: biological_process
def: "The nonsense-mediated decay pathway for nuclear-transcribed mRNAs degrades mRNAs in which an amino-acid codon has changed to a nonsense codon; this prevents the translation of such mRNAs into truncated, and potentially harmful, proteins." [GOC:krc, GOC:ma, PMID:10025395]
synonym: "mRNA breakdown, nonsense-mediated decay" EXACT []
synonym: "mRNA catabolic process, nonsense-mediated" EXACT []
synonym: "mRNA catabolism, nonsense-mediated" EXACT []
synonym: "mRNA degradation, nonsense-mediated decay" EXACT []
synonym: "nonsense-mediated mRNA decay" EXACT []
synonym: "nuclear mRNA catabolic process, nonsense-mediated decay" EXACT []
xref: Reactome:REACT_75886 "Nonsense-Mediated Decay, Homo sapiens"
xref: Wikipedia:Nonsense-mediated_decay
xref: Wikipedia:Nonsense-mediated_mRNA_decay
is_a: GO:0000956 ! nuclear-transcribed mRNA catabolic process

[Term]
id: GO:0000185
name: activation of MAPKKK activity
namespace: biological_process
def: "Any process that initiates the activity of the inactive enzyme MAP kinase kinase kinase (MAPKKK)." [PMID:9561267]
synonym: "activation of MAP kinase kinase kinase" EXACT []
synonym: "activation of MAP3K activity" EXACT [GOC:bf]
synonym: "activation of MAPKKK activity during sporulation" NARROW []
synonym: "positive regulation of MAP kinase kinase kinase activity" BROAD []
synonym: "positive regulation of MAPKKK activity" BROAD []
is_a: GO:0032147 ! activation of protein kinase activity
is_a: GO:0043408 ! regulation of MAPK cascade
is_a: GO:0043410 ! positive regulation of MAPK cascade
is_a: GO:0071902 ! positive regulation of protein serine/threonine kinase activity

[Term]
id: GO:0000186
name: activation of MAPKK activity
namespace: biological_process
alt_id: GO:0007255
def: "The initiation of the activity of the inactive enzyme MAP kinase kinase (MAPKK)." [PMID:9561267]
synonym: "activation of MAP kinase kinase activity" EXACT []
synonym: "activation of MAP/ERK kinase kinase" EXACT []
synonym: "activation of MAP2K activity" EXACT [GOC:bf]
synonym: "activation of MAPKK activity during sporulation" NARROW []
synonym: "positive regulation of MAPKK activity" BROAD []
xref: Reactome:REACT_101798 "Prolonged ERK activation events, Mus musculus"
xref: Reactome:REACT_102728 "Prolonged ERK activation events, Schizosaccharomyces pombe"
xref: Reactome:REACT_103900 "Prolonged ERK activation events, Gallus gallus"
xref: Reactome:REACT_104177 "MEK activation, Danio rerio"
xref: Reactome:REACT_104271 "Prolonged ERK activation events, Canis familiaris"
xref: Reactome:REACT_110634 "MEK activation, Canis familiaris"
xref: Reactome:REACT_113771 "Prolonged ERK activation events, Arabidopsis thaliana"
xref: Reactome:REACT_114228 "Prolonged ERK activation events, Dictyostelium discoideum"
xref: Reactome:REACT_114817 "Prolonged ERK activation events, Oryza sativa"
xref: Reactome:REACT_12005 "Prolonged ERK activation events, Homo sapiens"
xref: Reactome:REACT_33773 "Prolonged ERK activation events, Caenorhabditis elegans"
xref: Reactome:REACT_81505 "MEK activation, Gallus gallus"
xref: Reactome:REACT_81553 "Prolonged ERK activation events, Xenopus tropicalis"
xref: Reactome:REACT_82861 "MEK activation, Xenopus tropicalis"
xref: Reactome:REACT_86719 "Prolonged ERK activation events, Rattus norvegicus"
xref: Reactome:REACT_86891 "Prolonged ERK activation events, Bos taurus"
xref: Reactome:REACT_87045 "Prolonged ERK activation events, Taeniopygia guttata"
xref: Reactome:REACT_89175 "Prolonged ERK activation events, Danio rerio"
xref: Reactome:REACT_89555 "MEK activation, Bos taurus"
xref: Reactome:REACT_91625 "Prolonged ERK activation events, Drosophila melanogaster"
xref: Reactome:REACT_94138 "Prolonged ERK activation events, Sus scrofa"
xref: Reactome:REACT_94626 "MEK activation, Mus musculus"
xref: Reactome:REACT_95763 "MEK activation, Taeniopygia guttata"
xref: Reactome:REACT_962 "MEK activation, Homo sapiens"
xref: Reactome:REACT_97271 "Prolonged ERK activation events, Saccharomyces cerevisiae"
xref: Reactome:REACT_98727 "MEK activation, Rattus norvegicus"
is_a: GO:0032147 ! activation of protein kinase activity
is_a: GO:0043408 ! regulation of MAPK cascade
is_a: GO:0043410 ! positive regulation of MAPK cascade

[Term]
id: GO:0000187
name: activation of MAPK activity
namespace: biological_process
def: "The initiation of the activity of the inactive enzyme MAP kinase (MAPK)." [PMID:9561267]
synonym: "activation of MAP kinase" EXACT []
synonym: "activation of MAPK activity during sporulation" NARROW []
synonym: "MAPK activation" EXACT []
xref: Reactome:REACT_100881 "activated TAK1 mediates p38 MAPK activation, Canis familiaris"
xref: Reactome:REACT_101870 "ERK activation, Caenorhabditis elegans"
xref: Reactome:REACT_101978 "ERK activation, Drosophila melanogaster"
xref: Reactome:REACT_102664 "activated TAK1 mediates p38 MAPK activation, Caenorhabditis elegans"
xref: Reactome:REACT_102813 "activated TAK1 mediates p38 MAPK activation, Arabidopsis thaliana"
xref: Reactome:REACT_103235 "ERK activation, Sus scrofa"
xref: Reactome:REACT_103251 "activated TAK1 mediates p38 MAPK activation, Dictyostelium discoideum"
xref: Reactome:REACT_106101 "ERK activation, Bos taurus"
xref: Reactome:REACT_112664 "ERK activation, Oryza sativa"
xref: Reactome:REACT_113767 "ERK activation, Dictyostelium discoideum"
xref: Reactome:REACT_114778 "ERK activation, Arabidopsis thaliana"
xref: Reactome:REACT_1482 "ERK activation, Homo sapiens"
xref: Reactome:REACT_21399 "activated TAK1 mediates p38 MAPK activation, Homo sapiens"
xref: Reactome:REACT_25355 "MAPK activation in TLR cascade, Gallus gallus"
xref: Reactome:REACT_25370 "Activated TAK1 mediates p38 MAP kinase phosphorylation, Gallus gallus"
xref: Reactome:REACT_28684 "ERK activation, Gallus gallus"
xref: Reactome:REACT_29727 "activated TAK1 mediates p38 MAPK activation, Xenopus tropicalis"
xref: Reactome:REACT_30502 "ERK activation, Saccharomyces cerevisiae"
xref: Reactome:REACT_32301 "activated TAK1 mediates p38 MAPK activation, Rattus norvegicus"
xref: Reactome:REACT_34590 "ERK activation, Rattus norvegicus"
xref: Reactome:REACT_77440 "activated TAK1 mediates p38 MAPK activation, Mus musculus"
xref: Reactome:REACT_77987 "ERK activation, Taeniopygia guttata"
xref: Reactome:REACT_78017 "activated TAK1 mediates p38 MAPK activation, Bos taurus"
xref: Reactome:REACT_83894 "activated TAK1 mediates p38 MAPK activation, Sus scrofa"
xref: Reactome:REACT_84937 "ERK activation, Schizosaccharomyces pombe"
xref: Reactome:REACT_86273 "activated TAK1 mediates p38 MAPK activation, Taeniopygia guttata"
xref: Reactome:REACT_86655 "activated TAK1 mediates p38 MAPK activation, Danio rerio"
xref: Reactome:REACT_87442 "activated TAK1 mediates p38 MAPK activation, Drosophila melanogaster"
xref: Reactome:REACT_88492 "ERK activation, Canis familiaris"
xref: Reactome:REACT_88606 "ERK activation, Mus musculus"
xref: Reactome:REACT_91962 "activated TAK1 mediates p38 MAPK activation, Oryza sativa"
xref: Reactome:REACT_93371 "activated TAK1 mediates p38 MAPK activation, Gallus gallus"
xref: Reactome:REACT_98123 "ERK activation, Xenopus tropicalis"
xref: Reactome:REACT_99633 "ERK activation, Danio rerio"
is_a: GO:0032147 ! activation of protein kinase activity
is_a: GO:0043406 ! positive regulation of MAP kinase activity

[Term]
id: GO:0000188
name: inactivation of MAPK activity
namespace: biological_process
def: "Any process that terminates the activity of the active enzyme MAP kinase." [PMID:9561267]
synonym: "inactivation of MAPK during sporulation" NARROW []
synonym: "termination of MAPK activity" EXACT []
is_a: GO:0043407 ! negative regulation of MAP kinase activity

[Term]
id: GO:0000189
name: MAPK import into nucleus
namespace: biological_process
def: "The directed movement of a MAP kinase to the nucleus upon activation." [PMID:9561267]
comment: Note that 'translocation' is sometimes used in the literature to refer to the entire process of protein import into the nucleus, but in GO refers specifically to the step in which a cargo-carrier protein complex moves through the nuclear pore complex.
synonym: "nuclear translocation of MAPK" NARROW [GOC:mah]
xref: Reactome:REACT_103042 "Nuclear translocation of phospho-ERK-1 dimer, Schizosaccharomyces pombe"
xref: Reactome:REACT_105886 "Nuclear translocation of phospho-ERK-2 dimer, Gallus gallus"
xref: Reactome:REACT_106064 "Nuclear translocation of phospho-ERK-2 dimer, Mus musculus"
xref: Reactome:REACT_107045 "Nuclear translocation of phospho-ERK-1 dimer, Canis familiaris"
xref: Reactome:REACT_110766 "Nuclear translocation of phospho-ERK-1 dimer, Danio rerio"
xref: Reactome:REACT_113196 "Nuclear translocation of phospho-ERK-1 dimer, Oryza sativa"
xref: Reactome:REACT_114932 "Nuclear translocation of phospho-ERK-1 dimer, Dictyostelium discoideum"
xref: Reactome:REACT_115101 "Nuclear translocation of phospho-ERK-1 dimer, Arabidopsis thaliana"
xref: Reactome:REACT_1866 "Nuclear translocation of phospho-ERK-1 dimer, Homo sapiens"
xref: Reactome:REACT_29004 "Nuclear translocation of phospho-ERK-1 dimer, Caenorhabditis elegans"
xref: Reactome:REACT_32259 "Nuclear translocation of phospho-ERK-1 dimer, Saccharomyces cerevisiae"
xref: Reactome:REACT_33595 "Nuclear translocation of phospho-ERK-1 dimer, Mus musculus"
xref: Reactome:REACT_487 "Nuclear translocation of phospho-ERK-2 dimer, Homo sapiens"
xref: Reactome:REACT_510 "Nuclear translocation of phospho-ERK-2 dimer, Rattus norvegicus"
xref: Reactome:REACT_78269 "Nuclear translocation of phospho-ERK-2 dimer, Danio rerio"
xref: Reactome:REACT_79422 "Nuclear translocation of phospho-ERK-2 dimer, Bos taurus"
xref: Reactome:REACT_81446 "Nuclear translocation of phospho-ERK-2 dimer, Taeniopygia guttata"
xref: Reactome:REACT_87335 "Nuclear translocation of phospho-ERK-2 dimer, Xenopus tropicalis"
xref: Reactome:REACT_89933 "Nuclear translocation of phospho-ERK-1 dimer, Drosophila melanogaster"
xref: Reactome:REACT_94910 "Nuclear translocation of phospho-ERK-1 dimer, Bos taurus"
xref: Reactome:REACT_95119 "Nuclear translocation of phospho-ERK-2 dimer, Sus scrofa"
xref: Reactome:REACT_97762 "Nuclear translocation of phospho-ERK-2 dimer, Canis familiaris"
is_a: GO:0006606 ! protein import into nucleus
relationship: part_of GO:0000165 ! MAPK cascade

[Term]
id: GO:0000190
name: MAPKKK cascade (pseudohyphal growth)
namespace: biological_process
def: "OBSOLETE. MAPKKK cascade involved in transduction of signal promoting pseudohyphal or invasive growth." [PMID:9561267]
comment: This term was made obsolete because it is a gene product specific term.
is_obsolete: true

[Term]
id: GO:0000191
name: activation of MAPKKK (pseudohyphal growth)
namespace: biological_process
def: "OBSOLETE. Upregulation of MAPKKK activity in the context of regulating pseudohyphal or invasive growth." [PMID:9561267]
comment: This term was made obsolete because it is a gene product specific term.
is_obsolete: true

[Term]
id: GO:0000192
name: activation of MAPKK (pseudohyphal growth)
namespace: biological_process
def: "OBSOLETE. Upregulation of a MAP kinase kinase in the context of regulating pseudohyphal or invasive growth." [PMID:9561267]
comment: This term was made obsolete because it is a gene product specific term.
is_obsolete: true

[Term]
id: GO:0000193
name: activation of MAPK (pseudohyphal growth)
namespace: biological_process
def: "OBSOLETE. Upregulation of MAP kinase activity in the context of regulating pseudohyphal or invasive growth." [PMID:9561267]
comment: This term was made obsolete because it is a gene product specific term.
is_obsolete: true

[Term]
id: GO:0000194
name: inactivation of MAPK (pseudohyphal growth)
namespace: biological_process
def: "OBSOLETE. Downregulation of MAP kinase activity in the context of regulating pseudohyphal or invasive growth." [PMID:9561267]
comment: This term was made obsolete because it is a gene product specific term.
is_obsolete: true

[Term]
id: GO:0000195
name: nuclear translocation of MAPK (pseudohyphal growth)
namespace: biological_process
def: "OBSOLETE. Movement of a MAP kinase to the nucleus in the context of regulating pseudohyphal or invasive growth." [PMID:9561267]
comment: This term was made obsolete because it is a gene product specific term.
is_obsolete: true

[Term]
id: GO:0000196
name: MAPK cascade involved in cell wall organization or biogenesis
namespace: biological_process
def: "A MAPK cascade that contributes to cell wall organization or biogenesis." [PMID:9561267]
synonym: "cell integrity MAPK pathway" EXACT [GOC:vw, PMID:23934882]
synonym: "cell wall biogenesis, MAPKKK cascade" EXACT []
synonym: "MAPK cascade involved in cell wall biogenesis" NARROW [GOC:vw]
synonym: "MAPKKK cascade involved in cell wall biogenesis" EXACT [GOC:signaling]
synonym: "Mpk1 cascade" NARROW [PMID:10523653]
synonym: "Pmk1 MAPK cell integrity signaling" NARROW [PMID:20032302]
synonym: "Pmk1 mitogen-activated protein kinase (MAPK) cell integrity pathway" NARROW [PMID:23934882]
synonym: "PMK1-MAPK signal transduction pathway" NARROW [PMID:23454094]
synonym: "Slt2 cascade" NARROW [PMID:10523653]
is_a: GO:0000165 ! MAPK cascade
relationship: part_of GO:0071554 ! cell wall organization or biogenesis

[Term]
id: GO:0000197
name: activation of MAPKKK activity involved in cell wall organization or biogenesis
namespace: biological_process
def: "Any process that initiates the activity of the inactive enzyme MAP kinase kinase kinase in the context of cell wall organization or biogenesis." [PMID:9561267]
synonym: "activation of MAP kinase kinase kinase activity during cell wall biogenesis" EXACT []
synonym: "activation of MAPKKK activity involved in cell wall biogenesis" RELATED []
synonym: "activation of MAPKKK activity involved in cell wall integrity" EXACT [GOC:dgf]
synonym: "cell wall biogenesis, activation of MAP kinase kinase kinase activity" EXACT []
synonym: "cell wall biogenesis, activation of MAPKKK activity" EXACT []
is_a: GO:0000185 ! activation of MAPKKK activity
is_a: GO:0044087 ! regulation of cellular component biogenesis
is_a: GO:1903137 ! regulation of MAPK cascade involved in cell wall organization or biogenesis
is_a: GO:1903139 ! positive regulation of MAPK cascade involved in cell wall organization or biogenesis

[Term]
id: GO:0000198
name: activation of MAPKK activity involved in cell wall organization or biogenesis
namespace: biological_process
def: "Any process that initiates the activity of the inactive enzyme MAP kinase kinase in the context of cell wall organization or biogenesis." [PMID:9561267]
synonym: "activation of MAP kinase kinase activity during cell wall biogenesis" EXACT []
synonym: "activation of MAPKK activity involved in cell wall biogenesis" RELATED []
synonym: "activation of MAPKK activity involved in cell wall integrity" EXACT [GOC:dgf]
synonym: "cell wall biogenesis, activation of MAP kinase kinase activity" EXACT []
synonym: "cell wall biogenesis, activation of MAPKK activity" EXACT []
is_a: GO:0000186 ! activation of MAPKK activity
is_a: GO:0044087 ! regulation of cellular component biogenesis
is_a: GO:1903137 ! regulation of MAPK cascade involved in cell wall organization or biogenesis
is_a: GO:1903139 ! positive regulation of MAPK cascade involved in cell wall organization or biogenesis

[Term]
id: GO:0000199
name: activation of MAPK activity involved in cell wall organization or biogenesis
namespace: biological_process
def: "Any process that initiates the activity of the inactive enzyme MAP kinase in the context of cell wall biogenesis, the assembly and arrangement of the cell wall, the rigid or semi-rigid envelope lying outside the cell membrane of plant, fungal and most prokaryotic cells." [PMID:9561267]
synonym: "activation of MAPK activity involved in cell wall biogenesis" NARROW []
synonym: "activation of MAPK activity involved in cell wall integrity" EXACT [GOC:dgf]
synonym: "cell wall biogenesis, activation of MAPK activity" EXACT []
is_a: GO:0000187 ! activation of MAPK activity
is_a: GO:0044087 ! regulation of cellular component biogenesis
is_a: GO:1903137 ! regulation of MAPK cascade involved in cell wall organization or biogenesis
is_a: GO:1903139 ! positive regulation of MAPK cascade involved in cell wall organization or biogenesis

[Term]
id: GO:0000200
name: inactivation of MAPK activity involved in cell wall organization or biogenesis
namespace: biological_process
def: "Any process that terminates the activity of the active enzyme MAP kinase in the context of cell wall organization or biogenesis." [PMID:9561267]
synonym: "cell wall biogenesis, inactivation of MAPK activity" EXACT []
synonym: "cell wall biogenesis, termination of MAPK activity" EXACT []
synonym: "inactivation of MAPK activity involved in cell wall integrity" EXACT [GOC:dgf]
synonym: "inactivation of MAPK activity involved in cell wall organization or biogenesis" RELATED []
synonym: "termination of MAPK activity during cell wall biogenesis" EXACT []
is_a: GO:0000188 ! inactivation of MAPK activity
is_a: GO:0044087 ! regulation of cellular component biogenesis
is_a: GO:1903137 ! regulation of MAPK cascade involved in cell wall organization or biogenesis
is_a: GO:1903138 ! negative regulation of MAPK cascade involved in cell wall organization or biogenesis

[Term]
id: GO:0000201
name: MAPK import into nucleus involved in cell wall organization or biogenesis
namespace: biological_process
def: "The directed movement of a MAP kinase to the nucleus that occurs in the context of cell wall organization or biogenesis." [PMID:9561267]
synonym: "cell wall biogenesis, MAPK import into nucleus" EXACT [GOC:mah]
synonym: "cell wall biogenesis, nuclear translocation of MAPK" NARROW [GOC:mah]
synonym: "MAPK import into nucleus involved in cell wall biogenesis" NARROW [GOC:vw]
synonym: "MAPK import into nucleus involved in cell wall integrity" EXACT [GOC:dgf, GOC:mah]
synonym: "nuclear translocation of MAPK involved in cell wall biogenesis" NARROW [GOC:mah]
synonym: "nuclear translocation of MAPK involved in cell wall integrity" NARROW [GOC:dgf, GOC:mah]
is_a: GO:0000189 ! MAPK import into nucleus
relationship: part_of GO:0000196 ! MAPK cascade involved in cell wall organization or biogenesis

[Term]
id: GO:0000202
name: MAPKKK cascade during sporulation (sensu Saccharomyces)
namespace: biological_process
def: "OBSOLETE. MAPKKK cascade involved in transduction of signal promoting sporulation. As in, but not restricted to, the taxon Saccharomyces (Saccharomyces, ncbi_taxonomy_id:4930)." [PMID:9561267]
comment: This term was made obsolete because it is a gene product specific term.
is_obsolete: true

[Term]
id: GO:0000203
name: activation of MAPKKK during sporulation (sensu Saccharomyces)
namespace: biological_process
def: "OBSOLETE. Upregulation of MAPKKK activity in the context of sporulation. As in, but not restricted to, the taxon Saccharomyces (Saccharomyces, ncbi_taxonomy_id:4930)." [PMID:9561267]
comment: This term was made obsolete because it is a gene product specific term.
is_obsolete: true

[Term]
id: GO:0000204
name: activation of MAPKK during sporulation (sensu Saccharomyces)
namespace: biological_process
def: "OBSOLETE. Upregulation of a MAP kinase kinase in the context of sporulation. As in, but not restricted to, the taxon Saccharomyces (Saccharomyces, ncbi_taxonomy_id:4930)." [PMID:9561267]
comment: This term was made obsolete because it is a gene product specific term.
is_obsolete: true

[Term]
id: GO:0000205
name: activation of MAPK during sporulation (sensu Saccharomyces)
namespace: biological_process
def: "OBSOLETE. Upregulation of MAP kinase activity in the context of sporulation. As in, but not restricted to, the taxon Saccharomyces (Saccharomyces, ncbi_taxonomy_id:4930)." [PMID:9561267]
comment: This term was made obsolete because it is a gene product specific term.
is_obsolete: true

[Term]
id: GO:0000206
name: inactivation of MAPK during sporulation (sensu Saccharomyces)
namespace: biological_process
def: "OBSOLETE. Downregulation of MAP kinase activity in the context of sporulation. As in, but not restricted to, the taxon Saccharomyces (Saccharomyces, ncbi_taxonomy_id:4930)." [PMID:9561267]
comment: This term was made obsolete because it is a gene product specific term.
is_obsolete: true

[Term]
id: GO:0000207
name: nuclear translocation of MAPK during sporulation (sensu Saccharomyces)
namespace: biological_process
def: "OBSOLETE. Movement of a MAP kinase to the nucleus in the context of sporulation. As in, but not restricted to, the taxon Saccharomyces (Saccharomyces, ncbi_taxonomy_id:4930)." [PMID:9561267]
comment: This term was made obsolete because it is a gene product specific term.
is_obsolete: true

[Term]
id: GO:0000208
name: MAPK import into nucleus involved in osmosensory signaling pathway
namespace: biological_process
def: "The directed movement of a MAP kinase to the nucleus during osmolarity sensing." [PMID:9561267]
synonym: "MAPK import into nucleus during osmolarity sensing" EXACT [GOC:mah]
synonym: "MAPK import into nucleus involved in osmosensory signalling pathway" EXACT [GOC:mah]
synonym: "nuclear translocation of MAPK during osmolarity sensing" EXACT []
synonym: "nuclear translocation of MAPK involved in osmosensory signaling pathway" NARROW [GOC:mah]
synonym: "nuclear translocation of MAPK involved in osmosensory signalling pathway" NARROW [GOC:mah]
synonym: "osmolarity sensing, MAPK import into nucleus" EXACT [GOC:mah]
synonym: "osmolarity sensing, nuclear translocation of MAPK" NARROW [GOC:mah]
is_a: GO:0000189 ! MAPK import into nucleus
relationship: part_of GO:0000161 ! MAPK cascade involved in osmosensory signaling pathway

[Term]
id: GO:0000209
name: protein polyubiquitination
namespace: biological_process
def: "Addition of multiple ubiquitin groups to a protein, forming a ubiquitin chain." [ISBN:0815316194]
synonym: "polyubiquitin" RELATED []
synonym: "protein polyubiquitinylation" EXACT []
synonym: "protein polyubiquitylation" EXACT []
xref: Reactome:REACT_75842 "Antigen processing: Ubiquitination & Proteasome degradation, Homo sapiens"
is_a: GO:0016567 ! protein ubiquitination

[Term]
id: GO:0000210
name: NAD+ diphosphatase activity
namespace: molecular_function
def: "Catalysis of the reaction: NAD+ + H2O = AMP + NMN." [EC:3.6.1.22]
subset: gosubset_prok
synonym: "NAD diphosphatase activity" EXACT []
synonym: "NAD pyrophosphatase activity" EXACT []
synonym: "NAD(+) pyrophosphatase activity" EXACT [EC:3.6.1.22]
synonym: "NAD+ phosphohydrolase activity" EXACT [EC:3.6.1.22]
synonym: "NAD+ pyrophosphatase activity" EXACT [EC:3.6.1.22]
synonym: "NADH pyrophosphatase activity" BROAD [EC:3.6.1.22]
synonym: "NADP pyrophosphatase activity" BROAD [EC:3.6.1.22]
synonym: "nicotinamide adenine dinucleotide pyrophosphatase activity" EXACT [EC:3.6.1.22]
xref: EC:3.6.1.22
xref: MetaCyc:NADPYROPHOSPHAT-RXN
xref: RHEA:11803
is_a: GO:0004551 ! nucleotide diphosphatase activity

[Term]
id: GO:0000211
name: protein degradation tagging activity
namespace: molecular_function
def: "OBSOLETE. Covalent addition of polyubiquitin to another protein, targeting the tagged protein for destruction." [GOC:cl, ISBN:0815316194]
comment: This term was made obsolete because it represents a biological process and a molecular function.
is_obsolete: true
consider: GO:0005515
consider: GO:0019941
consider: GO:0042787

[Term]
id: GO:0000212
name: meiotic spindle organization
namespace: biological_process
def: "A process that is carried out at the cellular level which results in the assembly, arrangement of constituent parts, or disassembly of the microtubule spindle during a meiotic cell cycle." [GOC:mah]
synonym: "meiotic spindle organisation" EXACT [GOC:curators]
synonym: "meiotic spindle organization and biogenesis" RELATED [GOC:mah]
synonym: "spindle organization during meiosis" EXACT [GOC:mah]
is_a: GO:0007051 ! spindle organization
is_a: GO:1903046 ! meiotic cell cycle process
relationship: part_of GO:0051321 ! meiotic cell cycle

[Term]
id: GO:0000213
name: tRNA-intron endonuclease activity
namespace: molecular_function
def: "Catalysis of the endonucleolytic cleavage of pre-tRNA, producing 5'-hydroxyl and 2',3'-cyclic phosphate termini, and specifically removing the intron." [EC:3.1.27.9]
synonym: "splicing endonuclease activity" EXACT [EC:3.1.27.9]
synonym: "transfer ribonucleate intron endoribonuclease activity" EXACT [EC:3.1.27.9]
synonym: "transfer splicing endonuclease activity" EXACT [EC:3.1.27.9]
synonym: "tRNA splicing endonuclease activity" EXACT [EC:3.1.27.9]
synonym: "tRNA-intron endoribonuclease activity" EXACT []
synonym: "tRNA-splicing endonuclease activity" EXACT [EC:3.1.27.9]
synonym: "tRNATRPintron endonuclease activity" EXACT [EC:3.1.27.9]
xref: EC:3.1.27.9
xref: MetaCyc:3.1.27.9-RXN
is_a: GO:0004549 ! tRNA-specific ribonuclease activity
is_a: GO:0016892 ! endoribonuclease activity, producing 3'-phosphomonoesters

[Term]
id: GO:0000214
name: tRNA-intron endonuclease complex
namespace: cellular_component
def: "A protein complex that catalyzes the endonucleolytic cleavage of pre-tRNA, producing 5'-hydroxyl and 2',3'-cyclic phosphate termini, and specifically removing the intron." [EC:3.1.27.9]
synonym: "SEN complex" EXACT [GOC:se, PMID:22391451]
synonym: "tRNA splicing endonuclease complex" EXACT [GOC:se, PMID:22391451]
is_a: GO:0044428 ! nuclear part
is_a: GO:1902555 ! endoribonuclease complex

[Term]
id: GO:0000215
name: tRNA 2'-phosphotransferase activity
namespace: molecular_function
def: "Catalysis of the reaction: 2'-phospho-[ligated tRNA] + NAD+ = mature tRNA + ADP ribose 1'',2''-phosphate + nicotinamide + H2O. This reaction is the transfer of the splice junction 2-phosphate from ligated tRNA to NAD+ to produce ADP-ribose 1'-2' cyclic phosphate." [EC:2.7.1.160, PMID:9148937]
synonym: "2'-phospho-[ligated tRNA]:NAD+ phosphotransferase activity" EXACT [EC:2.7.1.160]
synonym: "2'-phospho-tRNA:NAD+ phosphotransferase activity" EXACT [EC:2.7.1.160]
synonym: "Tpt1" RELATED [EC:2.7.1.160]
synonym: "Tpt1p" RELATED [EC:2.7.1.160]
synonym: "yeast 2'-phosphotransferase activity" NARROW [EC:2.7.1.160]
xref: EC:2.7.1.160
xref: MetaCyc:2.7.1.160-RXN
is_a: GO:0008665 ! 2'-phosphotransferase activity
is_a: GO:0016773 ! phosphotransferase activity, alcohol group as acceptor

[Term]
id: GO:0000216
name: M/G1 transition of mitotic cell cycle
namespace: biological_process
def: "OBSOLETE. Progression from M phase to G1 phase of the mitotic cell cycle." [GOC:mah, GOC:mtg_cell_cycle]
comment: This term was made obsolete because it does not refer to a real biological process.
xref: Reactome:REACT_103126 "M/G1 Transition, Sus scrofa"
xref: Reactome:REACT_103368 "M/G1 Transition, Taeniopygia guttata"
xref: Reactome:REACT_105126 "M/G1 Transition, Caenorhabditis elegans"
xref: Reactome:REACT_108209 "M/G1 Transition, Schizosaccharomyces pombe"
xref: Reactome:REACT_108301 "M/G1 Transition, Saccharomyces cerevisiae"
xref: Reactome:REACT_109437 "M/G1 Transition, Rattus norvegicus"
xref: Reactome:REACT_110954 "M/G1 Transition, Dictyostelium discoideum"
xref: Reactome:REACT_1725 "M/G1 Transition, Homo sapiens"
xref: Reactome:REACT_32146 "M/G1 Transition, Arabidopsis thaliana"
xref: Reactome:REACT_32196 "M/G1 Transition, Plasmodium falciparum"
xref: Reactome:REACT_77227 "M/G1 Transition, Danio rerio"
xref: Reactome:REACT_77394 "M/G1 Transition, Mus musculus"
xref: Reactome:REACT_78459 "M/G1 Transition, Gallus gallus"
xref: Reactome:REACT_79481 "M/G1 Transition, Drosophila melanogaster"
xref: Reactome:REACT_83776 "M/G1 Transition, Oryza sativa"
xref: Reactome:REACT_86397 "M/G1 Transition, Canis familiaris"
xref: Reactome:REACT_89032 "M/G1 Transition, Xenopus tropicalis"
xref: Reactome:REACT_94915 "M/G1 Transition, Bos taurus"
is_obsolete: true

[Term]
id: GO:0000217
name: DNA secondary structure binding
namespace: molecular_function
def: "Interacting selectively and non-covalently with DNA containing secondary structure elements such as four-way junctions, bubbles, loops, Y-form DNA, or double-strand/single-strand junctions." [GOC:krc]
is_a: GO:0043566 ! structure-specific DNA binding

[Term]
id: GO:0000219
name: vacuolar hydrogen-transporting ATPase
namespace: cellular_component
def: "OBSOLETE (was not defined before being made obsolete)." [GOC:go_curators]
comment: This term was made obsolete because more specific terms were created.
synonym: "V-ATPase" EXACT []
is_obsolete: true
consider: GO:0016469

[Term]
id: GO:0000220
name: vacuolar proton-transporting V-type ATPase, V0 domain
namespace: cellular_component
def: "The V0 domain of a proton-transporting V-type ATPase found in the vacuolar membrane." [GOC:mah, PMID:16449553]
comment: Note that this domain often consists of five subunits, although in some mammalian tissues it may have an additional subunit.
synonym: "vacuolar hydrogen ion-transporting ATPase V0 domain" EXACT []
is_a: GO:0033179 ! proton-transporting V-type ATPase, V0 domain
is_a: GO:0044437 ! vacuolar part
relationship: part_of GO:0016471 ! vacuolar proton-transporting V-type ATPase complex

[Term]
id: GO:0000221
name: vacuolar proton-transporting V-type ATPase, V1 domain
namespace: cellular_component
def: "The V1 domain of a proton-transporting V-type ATPase found in the vacuolar membrane." [GOC:mah, PMID:16449553]
comment: Note that this domain generally consists of eight subunits.
synonym: "vacuolar hydrogen ion-transporting ATPase V1 domain" EXACT []
is_a: GO:0033180 ! proton-transporting V-type ATPase, V1 domain
is_a: GO:0044437 ! vacuolar part
relationship: part_of GO:0016471 ! vacuolar proton-transporting V-type ATPase complex

[Term]
id: GO:0000222
name: plasma membrane proton-transporting V-type ATPase, V0 domain
namespace: cellular_component
def: "The V0 domain of a proton-transporting V-type ATPase found in the plasma membrane." [GOC:mah]
synonym: "plasma membrane hydrogen ion-transporting ATPase V0 domain" EXACT []
is_a: GO:0033179 ! proton-transporting V-type ATPase, V0 domain
is_a: GO:0044459 ! plasma membrane part
relationship: part_of GO:0005887 ! integral component of plasma membrane
relationship: part_of GO:0033181 ! plasma membrane proton-transporting V-type ATPase complex

[Term]
id: GO:0000223
name: plasma membrane proton-transporting V-type ATPase, V1 domain
namespace: cellular_component
def: "The V1 domain of a proton-transporting V-type ATPase found in the plasma membrane." [GOC:mah]
synonym: "plasma membrane hydrogen ion-transporting ATPase V1 domain" EXACT []
is_a: GO:0033180 ! proton-transporting V-type ATPase, V1 domain
is_a: GO:0044459 ! plasma membrane part
relationship: part_of GO:0005887 ! integral component of plasma membrane
relationship: part_of GO:0033181 ! plasma membrane proton-transporting V-type ATPase complex

[Term]
id: GO:0000224
name: peptide-N4-(N-acetyl-beta-glucosaminyl)asparagine amidase activity
namespace: molecular_function
def: "Catalysis of the reaction: 4-N-(N-acetyl-D-glucosaminyl)-protein + H2O = N-acetyl-beta-D-glucosaminylamine + peptide L-aspartate. This reaction is the hydrolysis of an N4-(acetyl-beta-D-glucosaminyl)asparagine residue in which the N-acetyl-D-glucosamine residue may be further glycosylated, to yield a (substituted) N-acetyl-beta-D-glucosaminylamine and the peptide containing an aspartic residue." [EC:3.5.1.52]
subset: gosubset_prok
synonym: "glycopeptidase activity" BROAD [EC:3.5.1.52]
synonym: "glycopeptide N-glycosidase activity" BROAD [EC:3.5.1.52]
synonym: "jack-bean glycopeptidase" NARROW [EC:3.5.1.52]
synonym: "N-glycanase activity" RELATED [EC:3.5.1.52]
synonym: "N-linked-glycopeptide-(N-acetyl-beta-D-glucosaminyl)-L-asparagine amidohydrolase activity" EXACT [EC:3.5.1.52]
synonym: "N-oligosaccharide glycopeptidase activity" RELATED [EC:3.5.1.52]
synonym: "peptide:N-glycanase" RELATED []
synonym: "PNGase" EXACT []
synonym: "PNGase A" RELATED [EC:3.5.1.52]
synonym: "PNGase F" RELATED [EC:3.5.1.52]
xref: EC:3.5.1.52
xref: MetaCyc:3.5.1.52-RXN
is_a: GO:0016811 ! hydrolase activity, acting on carbon-nitrogen (but not peptide) bonds, in linear amides

[Term]
id: GO:0000225
name: N-acetylglucosaminylphosphatidylinositol deacetylase activity
namespace: molecular_function
def: "Catalysis of the reaction: N-acetyl-D-glucosaminylphosphatidylinositol + H2O = D-glucosaminylphosphatidylinositol + acetate. This reaction is the second step of the biosynthesis of glycosylphosphatidylinositol (GPI), used to anchor various eukaryotic proteins to the cell-surface membrane." [EC:3.5.1.89]
comment: Note that this function was formerly EC:3.1.1.69.
synonym: "6-(N-acetyl-alpha-D-glucosaminyl)-1-phosphatidyl-1D-myo-inositol acetylhydrolase activity" EXACT [EC:3.5.1.89]
synonym: "acetylglucosaminylphosphatidylinositol deacetylase activity" EXACT [EC:3.5.1.89]
synonym: "GlcNAc-PI de-N-acetylase activity" EXACT [EC:3.5.1.89]
synonym: "GlcNAc-PI deacetylase activity" EXACT [EC:3.5.1.89]
synonym: "N-acetyl-D-glucosaminylphosphatidylinositol acetylhydrolase activity" EXACT [EC:3.5.1.89]
synonym: "N-acetylglucosaminylphosphatidylinositol de-N-acetylase activity" EXACT [EC:3.5.1.89]
xref: EC:3.5.1.89
xref: MetaCyc:3.1.1.69-RXN
xref: Reactome:REACT_100003 "N-acetylglucosaminyl-PI + H2O -> glucosaminyl-PI + acetate, Gallus gallus"
xref: Reactome:REACT_103061 "N-acetylglucosaminyl-PI + H2O -> glucosaminyl-PI + acetate, Taeniopygia guttata"
xref: Reactome:REACT_107021 "N-acetylglucosaminyl-PI + H2O -> glucosaminyl-PI + acetate, Caenorhabditis elegans"
xref: Reactome:REACT_111009 "N-acetylglucosaminyl-PI + H2O -> glucosaminyl-PI + acetate, Dictyostelium discoideum"
xref: Reactome:REACT_114989 "N-acetylglucosaminyl-PI + H2O -> glucosaminyl-PI + acetate, Arabidopsis thaliana"
xref: Reactome:REACT_29732 "N-acetylglucosaminyl-PI + H2O -> glucosaminyl-PI + acetate, Schizosaccharomyces pombe"
xref: Reactome:REACT_32276 "N-acetylglucosaminyl-PI + H2O -> glucosaminyl-PI + acetate, Saccharomyces cerevisiae"
xref: Reactome:REACT_33502 "N-acetylglucosaminyl-PI + H2O -> glucosaminyl-PI + acetate, Bos taurus"
xref: Reactome:REACT_33809 "N-acetylglucosaminyl-PI + H2O -> glucosaminyl-PI + acetate, Drosophila melanogaster"
xref: Reactome:REACT_77843 "N-acetylglucosaminyl-PI + H2O -> glucosaminyl-PI + acetate, Danio rerio"
xref: Reactome:REACT_779 "N-acetylglucosaminyl-PI + H2O -> glucosaminyl-PI + acetate, Homo sapiens"
xref: Reactome:REACT_82306 "N-acetylglucosaminyl-PI + H2O -> glucosaminyl-PI + acetate, Oryza sativa"
xref: Reactome:REACT_82765 "N-acetylglucosaminyl-PI + H2O -> glucosaminyl-PI + acetate, Mus musculus"
xref: Reactome:REACT_88022 "N-acetylglucosaminyl-PI + H2O -> glucosaminyl-PI + acetate, Plasmodium falciparum"
xref: Reactome:REACT_88604 "N-acetylglucosaminyl-PI + H2O -> glucosaminyl-PI + acetate, Canis familiaris"
xref: Reactome:REACT_91074 "N-acetylglucosaminyl-PI + H2O -> glucosaminyl-PI + acetate, Rattus norvegicus"
xref: Reactome:REACT_98776 "N-acetylglucosaminyl-PI + H2O -> glucosaminyl-PI + acetate, Sus scrofa"
xref: RHEA:11663
is_a: GO:0016811 ! hydrolase activity, acting on carbon-nitrogen (but not peptide) bonds, in linear amides
is_a: GO:0019213 ! deacetylase activity

[Term]
id: GO:0000226
name: microtubule cytoskeleton organization
namespace: biological_process
def: "A process that is carried out at the cellular level which results in the assembly, arrangement of constituent parts, or disassembly of cytoskeletal structures comprising microtubules and their associated proteins." [GOC:mah]
synonym: "microtubule cytoskeleton organisation" EXACT [GOC:mah]
synonym: "microtubule cytoskeleton organization and biogenesis" RELATED [GOC:mah]
synonym: "microtubule dynamics" EXACT [GOC:dph, GOC:tb]
is_a: GO:0007010 ! cytoskeleton organization
is_a: GO:0007017 ! microtubule-based process
is_a: GO:1902589 ! single-organism organelle organization

[Term]
id: GO:0000227
name: oxaloacetate secondary active transmembrane transporter activity
namespace: molecular_function
def: "Catalysis of the transfer of oxaloacetate from one side of a membrane to the other, up its concentration gradient. The transporter binds the solute and undergoes a series of conformational changes. Transport works equally well in either direction and is driven by a chemiosmotic source of energy. Chemiosmotic sources of energy include uniport, symport or antiport." [GOC:mtg_transport]
synonym: "oxaloacetate carrier activity" RELATED []
is_a: GO:0015131 ! oxaloacetate transmembrane transporter activity
is_a: GO:0015291 ! secondary active transmembrane transporter activity

[Term]
id: GO:0000228
name: nuclear chromosome
namespace: cellular_component
def: "A chromosome found in the nucleus of a eukaryotic cell." [GOC:mah]
subset: goslim_generic
synonym: "nuclear interphase chromosome" NARROW []
is_a: GO:0005694 ! chromosome
is_a: GO:0044428 ! nuclear part
relationship: part_of GO:0031981 ! nuclear lumen

[Term]
id: GO:0000229
name: cytoplasmic chromosome
namespace: cellular_component
def: "A chromosome found in the cytoplasm." [GOC:mah]
subset: goslim_generic
subset: gosubset_prok
synonym: "cytoplasmic interphase chromosome" NARROW []
is_a: GO:0005694 ! chromosome
is_a: GO:0044444 ! cytoplasmic part

[Term]
id: GO:0000230
name: nuclear mitotic chromosome
namespace: cellular_component
def: "OBSOLETE. A chromosome found in the nucleus during mitosis." [GOC:mah]
comment: This term was made obsolete because it is based on a temporal division of the cell cycle.
is_obsolete: true
consider: GO:0000794

[Term]
id: GO:0000231
name: cytoplasmic mitotic chromosome
namespace: cellular_component
def: "OBSOLETE. A chromosome found in the cytoplasm during mitosis." [GOC:mah]
comment: This term was made obsolete because it is based on a temporal division of the cell cycle.
is_obsolete: true
consider: GO:0000793

[Term]
id: GO:0000232
name: nuclear interphase chromosome
namespace: cellular_component
def: "OBSOLETE. A chromosome found in the nucleus during interphase." [GOC:mah]
comment: This term was made obsolete because it is based on a temporal division of the cell cycle.
is_obsolete: true
consider: GO:0000228

[Term]
id: GO:0000233
name: cytoplasmic interphase chromosome
namespace: cellular_component
def: "OBSOLETE. A chromosome found in the cytoplasm during interphase." [GOC:mah]
comment: This term was made obsolete because it is based on a temporal division of the cell cycle.
is_obsolete: true
consider: GO:0000229

[Term]
id: GO:0000234
name: phosphoethanolamine N-methyltransferase activity
namespace: molecular_function
def: "Catalysis of the reaction: S-adenosyl-L-methionine + ethanolamine phosphate = S-adenosyl-L-homocysteine + N-methylethanolamine phosphate." [EC:2.1.1.103]
synonym: "phosphoethanolamine methyltransferase activity" EXACT [EC:2.1.1.103]
synonym: "S-adenosyl-L-methionine:ethanolamine-phosphate N-methyltransferase activity" EXACT [EC:2.1.1.103]
xref: EC:2.1.1.103
xref: KEGG:R02037
xref: MetaCyc:2.1.1.103-RXN
xref: RHEA:20368
is_a: GO:0008170 ! N-methyltransferase activity
is_a: GO:0008757 ! S-adenosylmethionine-dependent methyltransferase activity

[Term]
id: GO:0000235
name: astral microtubule
namespace: cellular_component
def: "Any of the spindle microtubules that radiate in all directions from the spindle poles and are thought to contribute to the forces that separate the poles and position them in relation to the rest of the cell." [ISBN:0815316194]
is_a: GO:0005876 ! spindle microtubule
is_a: GO:0005881 ! cytoplasmic microtubule
relationship: part_of GO:0005818 ! aster

[Term]
id: GO:0000236
name: mitotic prometaphase
namespace: biological_process
def: "The cell cycle phase in higher eukaryotes which follows mitotic prophase and during which the nuclear envelope is disrupted and breaks into membrane vesicles, and the spindle microtubules enter the nuclear region. Kinetochores mature on each centromere and attach to some of the spindle microtubules. Kinetochore microtubules begin the process of aligning chromosomes in one plane halfway between the poles." [GOC:mtg_cell_cycle]
comment: Note that this term should not be used for direct annotation. If you are trying to make an annotation to x phase, it is likely that the correct annotation is 'regulation of x/y phase transition' or to a process which occurs during the reported phase (i.e mitotic DNA replication for mitotic S-phase). To capture the phase when a specific location or process is observed, the phase term can be used in an annotation extension (PMID:24885854) applied to a cellular component term (with the relation exists_during) or a biological process term (with the relation happens_during).
subset: gocheck_do_not_annotate
xref: Reactome:REACT_102823 "Mitotic Prometaphase, Mus musculus"
xref: Reactome:REACT_104270 "Mitotic Prometaphase, Bos taurus"
xref: Reactome:REACT_105082 "Mitotic Prometaphase, Dictyostelium discoideum"
xref: Reactome:REACT_114704 "Mitotic Prometaphase, Schizosaccharomyces pombe"
xref: Reactome:REACT_118069 "Mitotic Prometaphase, Gallus gallus"
xref: Reactome:REACT_118526 "Mitotic Prometaphase, Saccharomyces cerevisiae"
xref: Reactome:REACT_118539 "Mitotic Prometaphase, Taeniopygia guttata"
xref: Reactome:REACT_31336 "Mitotic Prometaphase, Danio rerio"
xref: Reactome:REACT_31385 "Mitotic Prometaphase, Caenorhabditis elegans"
xref: Reactome:REACT_682 "Mitotic Prometaphase, Homo sapiens"
xref: Reactome:REACT_79351 "Mitotic Prometaphase, Rattus norvegicus"
xref: Reactome:REACT_83126 "Mitotic Prometaphase, Drosophila melanogaster"
xref: Reactome:REACT_98905 "Mitotic Prometaphase, Xenopus tropicalis"
xref: Reactome:REACT_99376 "Mitotic Prometaphase, Canis familiaris"
is_a: GO:0022403 ! cell cycle phase
is_a: GO:0098763 ! mitotic cell cycle phase
relationship: part_of GO:0000278 ! mitotic cell cycle

[Term]
id: GO:0000237
name: leptotene
namespace: biological_process
def: "The cell cycle phase which is the first stage of prophase I in meiosis, and during which the chromosomes first become visible." [GOC:mtg_cell_cycle]
comment: Note that this term should not be used for direct annotation. If you are trying to make an annotation to x phase, it is likely that the correct annotation is 'regulation of x/y phase transition' or to a process which occurs during the reported phase (i.e mitotic DNA replication for mitotic S-phase). To capture the phase when a specific location or process is observed, the phase term can be used in an annotation extension (PMID:24885854) applied to a cellular component term (with the relation exists_during) or a biological process term (with the relation happens_during).
subset: gocheck_do_not_annotate
xref: Wikipedia:Leptotene
xref: Wikipedia:Meiosis#Leptotene
is_a: GO:0022403 ! cell cycle phase
is_a: GO:0098764 ! meiosis I cell cycle phase
relationship: part_of GO:0007128 ! meiotic prophase I

[Term]
id: GO:0000238
name: zygotene
namespace: biological_process
def: "The cell cycle phase which follows leptotene during prophase I of meiosis, and during which each chromosome pairs with its homolog; the two become aligned and crossing over may occur." [GOC:mtg_cell_cycle]
comment: Note that this term should not be used for direct annotation. If you are trying to make an annotation to x phase, it is likely that the correct annotation is 'regulation of x/y phase transition' or to a process which occurs during the reported phase (i.e mitotic DNA replication for mitotic S-phase). To capture the phase when a specific location or process is observed, the phase term can be used in an annotation extension (PMID:24885854) applied to a cellular component term (with the relation exists_during) or a biological process term (with the relation happens_during).
subset: gocheck_do_not_annotate
xref: Wikipedia:Meiosis#Zygotene
xref: Wikipedia:Zygotene
is_a: GO:0022403 ! cell cycle phase
is_a: GO:0098764 ! meiosis I cell cycle phase
relationship: part_of GO:0007128 ! meiotic prophase I

[Term]
id: GO:0000239
name: pachytene
namespace: biological_process
def: "The cell cycle phase which follows zygotene during prophase I of meiosis, and during which crossing over occurs between a chromatid in one partner and another chromatid in the homologous chromosome." [GOC:mtg_cell_cycle]
comment: Note that this term should not be used for direct annotation. If you are trying to make an annotation to x phase, it is likely that the correct annotation is 'regulation of x/y phase transition' or to a process which occurs during the reported phase (i.e mitotic DNA replication for mitotic S-phase). To capture the phase when a specific location or process is observed, the phase term can be used in an annotation extension (PMID:24885854) applied to a cellular component term (with the relation exists_during) or a biological process term (with the relation happens_during).
subset: gocheck_do_not_annotate
xref: Wikipedia:Meiosis#Pachytene
xref: Wikipedia:Pachytene
is_a: GO:0022403 ! cell cycle phase
is_a: GO:0098764 ! meiosis I cell cycle phase
relationship: part_of GO:0007128 ! meiotic prophase I

[Term]
id: GO:0000240
name: diplotene
namespace: biological_process
def: "The cell cycle phase which follows pachytene during prophase I of meiosis, during which the homologous chromosomes begin to separate and the synaptonemal complex dissolves." [GOC:mtg_cell_cycle]
comment: Note that this term should not be used for direct annotation. If you are trying to make an annotation to x phase, it is likely that the correct annotation is 'regulation of x/y phase transition' or to a process which occurs during the reported phase (i.e mitotic DNA replication for mitotic S-phase). To capture the phase when a specific location or process is observed, the phase term can be used in an annotation extension (PMID:24885854) applied to a cellular component term (with the relation exists_during) or a biological process term (with the relation happens_during).
subset: gocheck_do_not_annotate
xref: Wikipedia:Diplotene
xref: Wikipedia:Meiosis#Diplotene
is_a: GO:0022403 ! cell cycle phase
is_a: GO:0098764 ! meiosis I cell cycle phase
relationship: part_of GO:0007128 ! meiotic prophase I

[Term]
id: GO:0000241
name: diakinesis
namespace: biological_process
def: "The cell cycle phase which follows diplotene during prophase I of meiosis, the separation of homologous chromosomes is complete and crossing over has occurred." [GOC:mtg_cell_cycle]
comment: Note that this term should not be used for direct annotation. If you are trying to make an annotation to x phase, it is likely that the correct annotation is 'regulation of x/y phase transition' or to a process which occurs during the reported phase (i.e mitotic DNA replication for mitotic S-phase). To capture the phase when a specific location or process is observed, the phase term can be used in an annotation extension (PMID:24885854) applied to a cellular component term (with the relation exists_during) or a biological process term (with the relation happens_during).
subset: gocheck_do_not_annotate
xref: Wikipedia:Diakinesis
xref: Wikipedia:Meiosis#Diakinesis
is_a: GO:0022403 ! cell cycle phase
is_a: GO:0098764 ! meiosis I cell cycle phase
relationship: part_of GO:0007128 ! meiotic prophase I

[Term]
id: GO:0000242
name: pericentriolar material
namespace: cellular_component
def: "A network of small fibers that surrounds the centrioles in cells; contains the microtubule nucleating activity of the centrosome." [GOC:clt, ISBN:0815316194]
is_a: GO:0044450 ! microtubule organizing center part
relationship: part_of GO:0005813 ! centrosome

[Term]
id: GO:0000243
name: commitment complex
namespace: cellular_component
def: "A spliceosomal complex that is formed by association of the U1 snRNP with the 5' splice site of an unspliced intron in an RNA transcript." [GOC:krc, ISBN:0879695897, PMID:9150140]
synonym: "mammalian spliceosomal complex E" NARROW [GOC:krc, GOC:mah, ISBN:0879695897, ISBN:0879697393]
synonym: "mammalian spliceosomal E complex" NARROW [GOC:mah]
synonym: "yeast spliceosomal complex CC" NARROW [GOC:krc, GOC:mah, ISBN:0879695897, ISBN:0879697393]
is_a: GO:0005684 ! U2-type spliceosomal complex

[Term]
id: GO:0000244
name: spliceosomal tri-snRNP complex assembly
namespace: biological_process
alt_id: GO:0000351
alt_id: GO:0000355
def: "The formation of a tri-snRNP complex containing U4 and U6 (or U4atac and U6atac) snRNAs and U5 snRNAs and associated proteins. This includes reannealing of U4 and U6 (or U4atac and U6atac) snRNAs released from previous rounds of splicing to reform the U4/U6 snRNP (or U4atac/U6atac snRNP) as well as the subsequent association of the U5 snRNP with the U4/U6 snRNP (or U4atac/U6atac snRNP) to form a tri-snRNP that is ready to reassemble into another spliceosome complex." [ISBN:0879695897, PMID:9452384]
synonym: "assembly of spliceosomal tri-snRNP" EXACT []
synonym: "assembly of spliceosomal tri-snRNP U4/U6.U5" NARROW []
synonym: "assembly of spliceosomal tri-snRNP U4atac/U6atac.U5" NARROW []
synonym: "snRNP recycling" BROAD []
synonym: "spliceosomal tri-snRNP assembly" EXACT []
synonym: "spliceosomal tri-snRNP U4/U6.U5 assembly" NARROW []
synonym: "spliceosomal tri-snRNP U4atac/U6atac.U5 assembly" NARROW []
is_a: GO:0000387 ! spliceosomal snRNP assembly

[Term]
id: GO:0000245
name: spliceosomal complex assembly
namespace: biological_process
def: "The aggregation, arrangement and bonding together of a spliceosomal complex, a ribonucleoprotein apparatus that catalyzes nuclear mRNA splicing via transesterification reactions." [PMID:9476892]
synonym: "spliceosome assembly" BROAD []
is_a: GO:0022618 ! ribonucleoprotein complex assembly
relationship: part_of GO:0000398 ! mRNA splicing, via spliceosome

[Term]
id: GO:0000246
name: delta24(24-1) sterol reductase activity
namespace: molecular_function
def: "Catalysis of the reaction: ergosterol + NADP(+) = ergosta-5,7,22,24(24(1))-tetraen-3beta-ol + H(+) + NADPH." [EC:1.3.1.71, RHEA:18504]
subset: gosubset_prok
synonym: "C-24(28) sterol reductase activity" EXACT [EC:1.3.1.71]
synonym: "D24(24-1)-sterol reductase activity" EXACT []
synonym: "delta24(241)-sterol reductase activity" EXACT [EC:1.3.1.71]
synonym: "ergosterol:NADP+ delta24(241)-oxidoreductase activity" EXACT [EC:1.3.1.71]
synonym: "sterol Delta(24(28))-methylene reductase activity" EXACT [EC:1.3.1.71]
synonym: "sterol Delta(24(28))-reductase activity" EXACT [EC:1.3.1.71]
synonym: "sterol delta-24(28) methylene reductase activity" EXACT []
synonym: "sterol delta-24(28) reductase activity" EXACT []
synonym: "sterol delta24(28)-methylene reductase activity" EXACT [EC:1.3.1.71]
synonym: "sterol delta24(28)-reductase activity" EXACT [EC:1.3.1.71]
xref: EC:1.3.1.71
xref: KEGG:R05641
xref: MetaCyc:1.3.1.71-RXN
xref: RHEA:18504
is_a: GO:0016628 ! oxidoreductase activity, acting on the CH-CH group of donors, NAD or NADP as acceptor

[Term]
id: GO:0000247
name: C-8 sterol isomerase activity
namespace: molecular_function
def: "Catalysis of the reaction which results in unsaturation at C-7 in the B ring of sterols." [MetaCyc:RXN3O-203, PMID:8988026]
synonym: "delta-8-delta-7 sterol isomerase activity" EXACT []
xref: EC:5.3.3.-
is_a: GO:0016863 ! intramolecular oxidoreductase activity, transposing C=C bonds

[Term]
id: GO:0000248
name: C-5 sterol desaturase activity
namespace: molecular_function
def: "Catalysis of the reaction: 5,7,24(28)-ergostatrienol + O2 + NADPH = 5,7,22,24(28)-ergostatetraenol + 2 H2O + NADP+." [MetaCyc:RXN3O-227]
synonym: "sterol-C5-desaturase activity" EXACT []
xref: Reactome:REACT_10092 "Cholesta-7,24-dien-3beta-ol is desaturated to form cholesta-5,7,24-trien-3beta-ol, Homo sapiens"
xref: Reactome:REACT_106801 "Cholesta-7,24-dien-3beta-ol is desaturated to form cholesta-5,7,24-trien-3beta-ol, Taeniopygia guttata"
xref: Reactome:REACT_108498 "Cholesta-7,24-dien-3beta-ol is desaturated to form cholesta-5,7,24-trien-3beta-ol, Rattus norvegicus"
xref: Reactome:REACT_110659 "Cholesta-7,24-dien-3beta-ol is desaturated to form cholesta-5,7,24-trien-3beta-ol, Bos taurus"
xref: Reactome:REACT_34122 "Cholesta-7,24-dien-3beta-ol is desaturated to form cholesta-5,7,24-trien-3beta-ol, Danio rerio"
xref: Reactome:REACT_34697 "Cholesta-7,24-dien-3beta-ol is desaturated to form cholesta-5,7,24-trien-3beta-ol, Saccharomyces cerevisiae"
xref: Reactome:REACT_79598 "Cholesta-7,24-dien-3beta-ol is desaturated to form cholesta-5,7,24-trien-3beta-ol, Mus musculus"
xref: Reactome:REACT_84206 "Cholesta-7,24-dien-3beta-ol is desaturated to form cholesta-5,7,24-trien-3beta-ol, Oryza sativa"
xref: Reactome:REACT_85577 "Cholesta-7,24-dien-3beta-ol is desaturated to form cholesta-5,7,24-trien-3beta-ol, Sus scrofa"
xref: Reactome:REACT_86700 "Cholesta-7,24-dien-3beta-ol is desaturated to form cholesta-5,7,24-trien-3beta-ol, Canis familiaris"
xref: Reactome:REACT_98513 "Cholesta-7,24-dien-3beta-ol is desaturated to form cholesta-5,7,24-trien-3beta-ol, Schizosaccharomyces pombe"
is_a: GO:0016717 ! oxidoreductase activity, acting on paired donors, with oxidation of a pair of donors resulting in the reduction of molecular oxygen to two molecules of water
is_a: GO:0070704 ! sterol desaturase activity

[Term]
id: GO:0000249
name: C-22 sterol desaturase activity
namespace: molecular_function
def: "Catalysis of the formation of the C-22(23) double bond in the sterol side chain. An example reaction: 5,7,24(28)-ergostatrienol + O2 + NADPH = 5,7,22,24(28)-ergostatetraenol + 2 H2O + NADP+." [MetaCyc:RXN3O-227]
is_a: GO:0016717 ! oxidoreductase activity, acting on paired donors, with oxidation of a pair of donors resulting in the reduction of molecular oxygen to two molecules of water
is_a: GO:0070704 ! sterol desaturase activity

[Term]
id: GO:0000250
name: lanosterol synthase activity
namespace: molecular_function
def: "Catalysis of the reaction: (S)-2,3-epoxysqualene = lanosterol. This is a cyclization reaction that forms the sterol nucleus." [EC:5.4.99.7, RHEA:14624]
subset: gosubset_prok
synonym: "(S)-2,3-epoxysqualene mutase (cyclizing, lanosterol-forming)" EXACT [EC:5.4.99.7]
synonym: "2,3-epoxysqualene lanosterol cyclase activity" EXACT [EC:5.4.99.7]
synonym: "2,3-epoxysqualene--lanosterol cyclase activity" EXACT [EC:5.4.99.7]
synonym: "2,3-epoxysqualene-lanosterol cyclase activity" EXACT []
synonym: "2,3-oxidosqualene sterol cyclase activity" BROAD [EC:5.4.99.7]
synonym: "2,3-oxidosqualene-lanosterol cyclase activity" EXACT [EC:5.4.99.7]
synonym: "lanosterol 2,3-oxidosqualene cyclase activity" EXACT [EC:5.4.99.7]
synonym: "OSC" EXACT []
synonym: "oxidosqualene--lanosterol cyclase activity" EXACT [EC:5.4.99.7]
synonym: "oxidosqualene-lanosterol cyclase activity" EXACT []
synonym: "oxidosqualene:lanosterol cyclase activity" EXACT [PMID:18033581]
synonym: "squalene 2,3-epoxide:lanosterol cyclase activity" EXACT [EC:5.4.99.7]
synonym: "squalene epoxidase-cyclase activity" BROAD [EC:5.4.99.7]
synonym: "squalene-2,3-oxide-lanosterol cyclase activity" EXACT [EC:5.4.99.7]
xref: EC:5.4.99.7
xref: KEGG:R03199
xref: MetaCyc:LANOSTEROL-SYNTHASE-RXN
xref: Reactome:REACT_106250 "Squalene 2,3-epoxide cyclizes, forming lanosterol, Danio rerio"
xref: Reactome:REACT_112890 "Squalene 2,3-epoxide cyclizes, forming lanosterol, Oryza sativa"
xref: Reactome:REACT_114747 "Squalene 2,3-epoxide cyclizes, forming lanosterol, Arabidopsis thaliana"
xref: Reactome:REACT_29522 "Squalene 2,3-epoxide cyclizes, forming lanosterol, Schizosaccharomyces pombe"
xref: Reactome:REACT_33379 "Squalene 2,3-epoxide cyclizes, forming lanosterol, Xenopus tropicalis"
xref: Reactome:REACT_78122 "Squalene 2,3-epoxide cyclizes, forming lanosterol, Taeniopygia guttata"
xref: Reactome:REACT_84749 "Squalene 2,3-epoxide cyclizes, forming lanosterol, Bos taurus"
xref: Reactome:REACT_86645 "Squalene 2,3-epoxide cyclizes, forming lanosterol, Saccharomyces cerevisiae"
xref: Reactome:REACT_88346 "Squalene 2,3-epoxide cyclizes, forming lanosterol, Rattus norvegicus"
xref: Reactome:REACT_89548 "Squalene 2,3-epoxide cyclizes, forming lanosterol, Gallus gallus"
xref: Reactome:REACT_92166 "Squalene 2,3-epoxide cyclizes, forming lanosterol, Dictyostelium discoideum"
xref: Reactome:REACT_93681 "Squalene 2,3-epoxide cyclizes, forming lanosterol, Canis familiaris"
xref: Reactome:REACT_9391 "Squalene 2,3-epoxide cyclizes, forming lanosterol, Homo sapiens"
xref: Reactome:REACT_96289 "Squalene 2,3-epoxide cyclizes, forming lanosterol, Mus musculus"
xref: RHEA:14624
is_a: GO:0031559 ! oxidosqualene cyclase activity

[Term]
id: GO:0000252
name: C-3 sterol dehydrogenase (C-4 sterol decarboxylase) activity
namespace: molecular_function
def: "Catalysis of the reaction: 3-beta-hydroxy-4-beta-methyl-5-alpha-cholesta-8,24-dien-4-alpha-carboxylate + NAD(P)+ = 4-alpha-methyl-5-alpha-cholesta-8,24-dien-3-one + CO2 + NAD(P)H." [EC:1.1.1.170, PMID:9811880]
comment: Note that zymosterol is cholesta-8,24-dien-3-ol.
synonym: "3beta-hydroxy-4alpha-methylcholestenecarboxylate 3-dehydrogenase (decarboxylating)" RELATED [EC:1.1.1.170]
synonym: "3beta-hydroxy-4beta-methyl-5alpha-cholest-7-ene-4alpha-carboxylate:NAD(P)+ 3-oxidoreductase (decarboxylating)" EXACT []
synonym: "3beta-hydroxy-4beta-methylcholestenecarboxylate 3-dehydrogenase (decarboxylating)" RELATED []
synonym: "3beta-hydroxy-4beta-methylcholestenoate dehydrogenase activity" RELATED []
synonym: "C-3 sterol dehydrogenase (C-4 decarboxylase) activity" RELATED []
synonym: "C-3 sterol dehydrogenase activity" RELATED []
synonym: "sterol 4alpha-carboxylic decarboxylase activity" RELATED []
synonym: "sterol-4-carboxylate 3-dehydrogenase (decarboxylating) activity" RELATED []
synonym: "sterol-4alpha-carboxylate 3-dehydrogenase (decarboxylating)" RELATED []
xref: EC:1.1.1.-
xref: Reactome:REACT_10053 "4-methyl,4-carboxycholesta-8(9),24-dien-3beta-ol is decarboxylated and oxidized to form 4-methylcholesta-8(9),24-dien-3-one, Homo sapiens"
xref: Reactome:REACT_103278 "4-methyl,4-carboxycholesta-8(9),24-dien-3beta-ol is decarboxylated and oxidized to form 4-methylcholesta-8(9),24-dien-3-one, Sus scrofa"
xref: Reactome:REACT_103729 "4-carboxycholesta-8(9),24-dien-3beta-ol is decarboxylated and oxidized to form cholesta-8(9),24-dien-3-one (zymosterone), Bos taurus"
xref: Reactome:REACT_105643 "4-carboxycholesta-8(9),24-dien-3beta-ol is decarboxylated and oxidized to form cholesta-8(9),24-dien-3-one (zymosterone), Gallus gallus"
xref: Reactome:REACT_106602 "4-methyl,4-carboxycholesta-8(9),24-dien-3beta-ol is decarboxylated and oxidized to form 4-methylcholesta-8(9),24-dien-3-one, Bos taurus"
xref: Reactome:REACT_107465 "4-carboxycholesta-8(9),24-dien-3beta-ol is decarboxylated and oxidized to form cholesta-8(9),24-dien-3-one (zymosterone), Canis familiaris"
xref: Reactome:REACT_108692 "4-carboxycholesta-8(9),24-dien-3beta-ol is decarboxylated and oxidized to form cholesta-8(9),24-dien-3-one (zymosterone), Mus musculus"
xref: Reactome:REACT_108789 "4-carboxycholesta-8(9),24-dien-3beta-ol is decarboxylated and oxidized to form cholesta-8(9),24-dien-3-one (zymosterone), Rattus norvegicus"
xref: Reactome:REACT_109155 "4-methyl,4-carboxycholesta-8(9),24-dien-3beta-ol is decarboxylated and oxidized to form 4-methylcholesta-8(9),24-dien-3-one, Danio rerio"
xref: Reactome:REACT_112688 "4-methyl,4-carboxycholesta-8(9),24-dien-3beta-ol is decarboxylated and oxidized to form 4-methylcholesta-8(9),24-dien-3-one, Mycobacterium tuberculosis"
xref: Reactome:REACT_112771 "4-methyl,4-carboxycholesta-8(9),24-dien-3beta-ol is decarboxylated and oxidized to form 4-methylcholesta-8(9),24-dien-3-one, Escherichia coli"
xref: Reactome:REACT_112854 "4-carboxycholesta-8(9),24-dien-3beta-ol is decarboxylated and oxidized to form cholesta-8(9),24-dien-3-one (zymosterone), Schizosaccharomyces pombe"
xref: Reactome:REACT_112960 "4-carboxycholesta-8(9),24-dien-3beta-ol is decarboxylated and oxidized to form cholesta-8(9),24-dien-3-one (zymosterone), Saccharomyces cerevisiae"
xref: Reactome:REACT_112995 "4-methyl,4-carboxycholesta-8(9),24-dien-3beta-ol is decarboxylated and oxidized to form 4-methylcholesta-8(9),24-dien-3-one, Schizosaccharomyces pombe"
xref: Reactome:REACT_113072 "4-carboxycholesta-8(9),24-dien-3beta-ol is decarboxylated and oxidized to form cholesta-8(9),24-dien-3-one (zymosterone), Oryza sativa"
xref: Reactome:REACT_113373 "4-methyl,4-carboxycholesta-8(9),24-dien-3beta-ol is decarboxylated and oxidized to form 4-methylcholesta-8(9),24-dien-3-one, Dictyostelium discoideum"
xref: Reactome:REACT_113553 "4-methyl,4-carboxycholesta-8(9),24-dien-3beta-ol is decarboxylated and oxidized to form 4-methylcholesta-8(9),24-dien-3-one, Saccharomyces cerevisiae"
xref: Reactome:REACT_114106 "4-methyl,4-carboxycholesta-8(9),24-dien-3beta-ol is decarboxylated and oxidized to form 4-methylcholesta-8(9),24-dien-3-one, Oryza sativa"
xref: Reactome:REACT_114356 "4-carboxycholesta-8(9),24-dien-3beta-ol is decarboxylated and oxidized to form cholesta-8(9),24-dien-3-one (zymosterone), Dictyostelium discoideum"
xref: Reactome:REACT_115015 "4-methyl,4-carboxycholesta-8(9),24-dien-3beta-ol is decarboxylated and oxidized to form 4-methylcholesta-8(9),24-dien-3-one, Arabidopsis thaliana"
xref: Reactome:REACT_115441 "4-carboxycholesta-8(9),24-dien-3beta-ol is decarboxylated and oxidized to form cholesta-8(9),24-dien-3-one (zymosterone), Arabidopsis thaliana"
xref: Reactome:REACT_30127 "4-methyl,4-carboxycholesta-8(9),24-dien-3beta-ol is decarboxylated and oxidized to form 4-methylcholesta-8(9),24-dien-3-one, Rattus norvegicus"
xref: Reactome:REACT_31080 "4-methyl,4-carboxycholesta-8(9),24-dien-3beta-ol is decarboxylated and oxidized to form 4-methylcholesta-8(9),24-dien-3-one, Taeniopygia guttata"
xref: Reactome:REACT_32363 "4-carboxycholesta-8(9),24-dien-3beta-ol is decarboxylated and oxidized to form cholesta-8(9),24-dien-3-one (zymosterone), Sus scrofa"
xref: Reactome:REACT_33091 "4-methyl,4-carboxycholesta-8(9),24-dien-3beta-ol is decarboxylated and oxidized to form 4-methylcholesta-8(9),24-dien-3-one, Canis familiaris"
xref: Reactome:REACT_77107 "4-methyl,4-carboxycholesta-8(9),24-dien-3beta-ol is decarboxylated and oxidized to form 4-methylcholesta-8(9),24-dien-3-one, Gallus gallus"
xref: Reactome:REACT_82876 "4-carboxycholesta-8(9),24-dien-3beta-ol is decarboxylated and oxidized to form cholesta-8(9),24-dien-3-one (zymosterone), Xenopus tropicalis"
xref: Reactome:REACT_85383 "4-methyl,4-carboxycholesta-8(9),24-dien-3beta-ol is decarboxylated and oxidized to form 4-methylcholesta-8(9),24-dien-3-one, Mus musculus"
xref: Reactome:REACT_89091 "4-methyl,4-carboxycholesta-8(9),24-dien-3beta-ol is decarboxylated and oxidized to form 4-methylcholesta-8(9),24-dien-3-one, Xenopus tropicalis"
xref: Reactome:REACT_91545 "4-carboxycholesta-8(9),24-dien-3beta-ol is decarboxylated and oxidized to form cholesta-8(9),24-dien-3-one (zymosterone), Danio rerio"
xref: Reactome:REACT_91980 "4-carboxycholesta-8(9),24-dien-3beta-ol is decarboxylated and oxidized to form cholesta-8(9),24-dien-3-one (zymosterone), Taeniopygia guttata"
xref: Reactome:REACT_9949 "4-carboxycholesta-8(9),24-dien-3beta-ol is decarboxylated and oxidized to form cholesta-8(9),24-dien-3-one (zymosterone), Homo sapiens"
is_a: GO:0016616 ! oxidoreductase activity, acting on the CH-OH group of donors, NAD or NADP as acceptor

[Term]
id: GO:0000253
name: 3-keto sterol reductase activity
namespace: molecular_function
alt_id: GO:0050576
def: "Catalysis of the reaction: a 3-beta-hydroxyl sterol + NADP+ = a 3-keto sterol + NADPH + H(+)." [EC:1.1.1.270, GOC:mah, MetaCyc:1.1.1.270-RXN, MetaCyc:RXN3O-4110, MetaCyc:RXN66-19, MetaCyc:RXN66-24, MetaCyc:RXN66-314, MetaCyc:RXN66-319, PMID:9811880]
comment: Note that zymosterol is cholesta-8,24-dien-3-ol.
synonym: "3-keto-steroid reductase activity" EXACT []
synonym: "3-KSR activity" EXACT [EC:1.1.1.270]
synonym: "3beta-hydroxy-steroid:NADP+ 3-oxidoreductase" RELATED [EC:1.1.1.270]
xref: EC:1.1.1.270
xref: MetaCyc:1.1.1.270-RXN
xref: MetaCyc:RXN3O-4110
xref: MetaCyc:RXN66-19
xref: MetaCyc:RXN66-24
xref: MetaCyc:RXN66-314
xref: MetaCyc:RXN66-319
xref: Reactome:REACT_10036 "4-methylcholesta-8(9),24-dien-3-one is reduced to 4-methylcholesta-8(9),24-dien-3beta-ol, Homo sapiens"
xref: Reactome:REACT_10079 "Zymosterone (cholesta-8(9),24-dien-3-one) is reduced to zymosterol (cholesta-8(9),24-dien-3beta-ol), Homo sapiens"
xref: Reactome:REACT_101014 "Zymosterone (cholesta-8(9),24-dien-3-one) is reduced to zymosterol (cholesta-8(9),24-dien-3beta-ol), Schizosaccharomyces pombe"
xref: Reactome:REACT_102533 "4-methylcholesta-8(9),24-dien-3-one is reduced to 4-methylcholesta-8(9),24-dien-3beta-ol, Xenopus tropicalis"
xref: Reactome:REACT_103243 "4-methylcholesta-8(9),24-dien-3-one is reduced to 4-methylcholesta-8(9),24-dien-3beta-ol, Canis familiaris"
xref: Reactome:REACT_103645 "4-methylcholesta-8(9),24-dien-3-one is reduced to 4-methylcholesta-8(9),24-dien-3beta-ol, Gallus gallus"
xref: Reactome:REACT_106908 "Zymosterone (cholesta-8(9),24-dien-3-one) is reduced to zymosterol (cholesta-8(9),24-dien-3beta-ol), Saccharomyces cerevisiae"
xref: Reactome:REACT_107179 "4-methylcholesta-8(9),24-dien-3-one is reduced to 4-methylcholesta-8(9),24-dien-3beta-ol, Taeniopygia guttata"
xref: Reactome:REACT_108259 "Zymosterone (cholesta-8(9),24-dien-3-one) is reduced to zymosterol (cholesta-8(9),24-dien-3beta-ol), Canis familiaris"
xref: Reactome:REACT_31386 "4-methylcholesta-8(9),24-dien-3-one is reduced to 4-methylcholesta-8(9),24-dien-3beta-ol, Danio rerio"
xref: Reactome:REACT_69122 "4-methylcholesta-8(9),24-dien-3-one is reduced to 4-methylcholesta-8(9),24-dien-3beta-ol, Sus scrofa"
xref: Reactome:REACT_78849 "4-methylcholesta-8(9),24-dien-3-one is reduced to 4-methylcholesta-8(9),24-dien-3beta-ol, Mus musculus"
xref: Reactome:REACT_79755 "4-methylcholesta-8(9),24-dien-3-one is reduced to 4-methylcholesta-8(9),24-dien-3beta-ol, Rattus norvegicus"
xref: Reactome:REACT_82599 "4-methylcholesta-8(9),24-dien-3-one is reduced to 4-methylcholesta-8(9),24-dien-3beta-ol, Schizosaccharomyces pombe"
xref: Reactome:REACT_82943 "Zymosterone (cholesta-8(9),24-dien-3-one) is reduced to zymosterol (cholesta-8(9),24-dien-3beta-ol), Sus scrofa"
xref: Reactome:REACT_84146 "Zymosterone (cholesta-8(9),24-dien-3-one) is reduced to zymosterol (cholesta-8(9),24-dien-3beta-ol), Gallus gallus"
xref: Reactome:REACT_88684 "Zymosterone (cholesta-8(9),24-dien-3-one) is reduced to zymosterol (cholesta-8(9),24-dien-3beta-ol), Bos taurus"
xref: Reactome:REACT_91551 "Zymosterone (cholesta-8(9),24-dien-3-one) is reduced to zymosterol (cholesta-8(9),24-dien-3beta-ol), Mus musculus"
xref: Reactome:REACT_92714 "Zymosterone (cholesta-8(9),24-dien-3-one) is reduced to zymosterol (cholesta-8(9),24-dien-3beta-ol), Rattus norvegicus"
xref: Reactome:REACT_95205 "Zymosterone (cholesta-8(9),24-dien-3-one) is reduced to zymosterol (cholesta-8(9),24-dien-3beta-ol), Taeniopygia guttata"
xref: Reactome:REACT_96469 "4-methylcholesta-8(9),24-dien-3-one is reduced to 4-methylcholesta-8(9),24-dien-3beta-ol, Bos taurus"
xref: Reactome:REACT_96959 "Zymosterone (cholesta-8(9),24-dien-3-one) is reduced to zymosterol (cholesta-8(9),24-dien-3beta-ol), Danio rerio"
xref: Reactome:REACT_96973 "Zymosterone (cholesta-8(9),24-dien-3-one) is reduced to zymosterol (cholesta-8(9),24-dien-3beta-ol), Xenopus tropicalis"
xref: Reactome:REACT_97126 "4-methylcholesta-8(9),24-dien-3-one is reduced to 4-methylcholesta-8(9),24-dien-3beta-ol, Saccharomyces cerevisiae"
xref: RHEA:18412
is_a: GO:0016616 ! oxidoreductase activity, acting on the CH-OH group of donors, NAD or NADP as acceptor

[Term]
id: GO:0000254
name: C-4 methylsterol oxidase activity
namespace: molecular_function
def: "Catalysis of the reaction: 4,4-dimethyl-5-alpha-cholesta-8,24-dien-3-beta-ol + NAD(P)H + H(+) + O2 = 4-beta-hydroxymethyl-4-alpha-methyl-5-alpha-cholesta-8,24-dien-3-beta-ol + NAD(P)+ + H2O." [EC:1.14.13.72, PMID:9811880]
comment: Note that zymosterol is cholesta-8,24-dien-3-ol.
synonym: "4,4-dimethyl-5alpha-cholest-7-en-3beta-ol,hydrogen-donor:oxygen oxidoreductase (hydroxylating)" EXACT [EC:1.14.13.72]
synonym: "4,4-dimethyl-5alpha-cholest-7-en-3beta-ol,NAD(P)H:oxygen oxidoreductase (hydroxylating)" EXACT [EC:1.14.13.72]
synonym: "4-methylsterol oxidase activity" EXACT []
synonym: "methylsterol hydroxylase activity" RELATED []
synonym: "methylsterol monooxygenase activity" RELATED []
xref: EC:1.14.13.72
xref: MetaCyc:1.14.13.72-RXN
xref: Reactome:REACT_10059 "4-methylcholesta-8(9),24-dien-3beta-ol is oxidized to 4-carboxycholesta-8(9),24-dien-3beta-ol, Homo sapiens"
xref: Reactome:REACT_10070 "4,4-dimethylcholesta-8(9),24-dien-3beta-ol is oxidized to 4-methyl,4-carboxycholesta-8(9),24-dien-3beta-ol, Homo sapiens"
xref: Reactome:REACT_104089 "4-methylcholesta-8(9),24-dien-3beta-ol is oxidized to 4-carboxycholesta-8(9),24-dien-3beta-ol, Danio rerio"
xref: Reactome:REACT_104631 "4-methylcholesta-8(9),24-dien-3beta-ol is oxidized to 4-carboxycholesta-8(9),24-dien-3beta-ol, Oryza sativa"
xref: Reactome:REACT_105610 "4-methylcholesta-8(9),24-dien-3beta-ol is oxidized to 4-carboxycholesta-8(9),24-dien-3beta-ol, Taeniopygia guttata"
xref: Reactome:REACT_105653 "4,4-dimethylcholesta-8(9),24-dien-3beta-ol is oxidized to 4-methyl,4-carboxycholesta-8(9),24-dien-3beta-ol, Bos taurus"
xref: Reactome:REACT_107576 "4,4-dimethylcholesta-8(9),24-dien-3beta-ol is oxidized to 4-methyl,4-carboxycholesta-8(9),24-dien-3beta-ol, Dictyostelium discoideum"
xref: Reactome:REACT_112865 "4-methylcholesta-8(9),24-dien-3beta-ol is oxidized to 4-carboxycholesta-8(9),24-dien-3beta-ol, Xenopus tropicalis"
xref: Reactome:REACT_115505 "4,4-dimethylcholesta-8(9),24-dien-3beta-ol is oxidized to 4-methyl,4-carboxycholesta-8(9),24-dien-3beta-ol, Xenopus tropicalis"
xref: Reactome:REACT_28712 "4,4-dimethylcholesta-8(9),24-dien-3beta-ol is oxidized to 4-methyl,4-carboxycholesta-8(9),24-dien-3beta-ol, Mus musculus"
xref: Reactome:REACT_29355 "4-methylcholesta-8(9),24-dien-3beta-ol is oxidized to 4-carboxycholesta-8(9),24-dien-3beta-ol, Sus scrofa"
xref: Reactome:REACT_31445 "4-methylcholesta-8(9),24-dien-3beta-ol is oxidized to 4-carboxycholesta-8(9),24-dien-3beta-ol, Mus musculus"
xref: Reactome:REACT_32207 "4,4-dimethylcholesta-8(9),24-dien-3beta-ol is oxidized to 4-methyl,4-carboxycholesta-8(9),24-dien-3beta-ol, Sus scrofa"
xref: Reactome:REACT_32840 "4-methylcholesta-8(9),24-dien-3beta-ol is oxidized to 4-carboxycholesta-8(9),24-dien-3beta-ol, Saccharomyces cerevisiae"
xref: Reactome:REACT_76969 "4,4-dimethylcholesta-8(9),24-dien-3beta-ol is oxidized to 4-methyl,4-carboxycholesta-8(9),24-dien-3beta-ol, Oryza sativa"
xref: Reactome:REACT_79112 "4,4-dimethylcholesta-8(9),24-dien-3beta-ol is oxidized to 4-methyl,4-carboxycholesta-8(9),24-dien-3beta-ol, Schizosaccharomyces pombe"
xref: Reactome:REACT_83222 "4-methylcholesta-8(9),24-dien-3beta-ol is oxidized to 4-carboxycholesta-8(9),24-dien-3beta-ol, Gallus gallus"
xref: Reactome:REACT_84661 "4-methylcholesta-8(9),24-dien-3beta-ol is oxidized to 4-carboxycholesta-8(9),24-dien-3beta-ol, Schizosaccharomyces pombe"
xref: Reactome:REACT_84707 "4,4-dimethylcholesta-8(9),24-dien-3beta-ol is oxidized to 4-methyl,4-carboxycholesta-8(9),24-dien-3beta-ol, Arabidopsis thaliana"
xref: Reactome:REACT_85609 "4,4-dimethylcholesta-8(9),24-dien-3beta-ol is oxidized to 4-methyl,4-carboxycholesta-8(9),24-dien-3beta-ol, Taeniopygia guttata"
xref: Reactome:REACT_86519 "4,4-dimethylcholesta-8(9),24-dien-3beta-ol is oxidized to 4-methyl,4-carboxycholesta-8(9),24-dien-3beta-ol, Canis familiaris"
xref: Reactome:REACT_88988 "4-methylcholesta-8(9),24-dien-3beta-ol is oxidized to 4-carboxycholesta-8(9),24-dien-3beta-ol, Canis familiaris"
xref: Reactome:REACT_89551 "4,4-dimethylcholesta-8(9),24-dien-3beta-ol is oxidized to 4-methyl,4-carboxycholesta-8(9),24-dien-3beta-ol, Saccharomyces cerevisiae"
xref: Reactome:REACT_94158 "4,4-dimethylcholesta-8(9),24-dien-3beta-ol is oxidized to 4-methyl,4-carboxycholesta-8(9),24-dien-3beta-ol, Gallus gallus"
xref: Reactome:REACT_95387 "4,4-dimethylcholesta-8(9),24-dien-3beta-ol is oxidized to 4-methyl,4-carboxycholesta-8(9),24-dien-3beta-ol, Danio rerio"
xref: Reactome:REACT_95721 "4-methylcholesta-8(9),24-dien-3beta-ol is oxidized to 4-carboxycholesta-8(9),24-dien-3beta-ol, Dictyostelium discoideum"
xref: Reactome:REACT_96643 "4-methylcholesta-8(9),24-dien-3beta-ol is oxidized to 4-carboxycholesta-8(9),24-dien-3beta-ol, Rattus norvegicus"
xref: Reactome:REACT_97328 "4-methylcholesta-8(9),24-dien-3beta-ol is oxidized to 4-carboxycholesta-8(9),24-dien-3beta-ol, Bos taurus"
xref: Reactome:REACT_99679 "4,4-dimethylcholesta-8(9),24-dien-3beta-ol is oxidized to 4-methyl,4-carboxycholesta-8(9),24-dien-3beta-ol, Rattus norvegicus"
xref: Reactome:REACT_99766 "4-methylcholesta-8(9),24-dien-3beta-ol is oxidized to 4-carboxycholesta-8(9),24-dien-3beta-ol, Arabidopsis thaliana"
is_a: GO:0016709 ! oxidoreductase activity, acting on paired donors, with incorporation or reduction of molecular oxygen, NAD(P)H as one donor, and incorporation of one atom of oxygen

[Term]
id: GO:0000255
name: allantoin metabolic process
namespace: biological_process
def: "The chemical reactions and pathways involving allantoin, (2,5-dioxo-4-imidazolidinyl)urea, an intermediate or end product of purine catabolism." [GOC:mah, ISBN:0198547684]
subset: gosubset_prok
synonym: "allantoin metabolism" EXACT []
is_a: GO:0043603 ! cellular amide metabolic process
is_a: GO:0046483 ! heterocycle metabolic process
is_a: GO:1901360 ! organic cyclic compound metabolic process
is_a: GO:1901564 ! organonitrogen compound metabolic process

[Term]
id: GO:0000256
name: allantoin catabolic process
namespace: biological_process
def: "The chemical reactions and pathways resulting in the breakdown of allantoin, (2,5-dioxo-4-imidazolidinyl)urea." [GOC:mah, ISBN:0198547684]
subset: gosubset_prok
synonym: "allantoin breakdown" EXACT []
synonym: "allantoin catabolism" EXACT []
synonym: "allantoin degradation" EXACT []
is_a: GO:0000255 ! allantoin metabolic process
is_a: GO:0043605 ! cellular amide catabolic process
is_a: GO:0046700 ! heterocycle catabolic process
is_a: GO:1901361 ! organic cyclic compound catabolic process
is_a: GO:1901565 ! organonitrogen compound catabolic process

[Term]
id: GO:0000257
name: nitrilase activity
namespace: molecular_function
def: "Catalysis of the reaction: a nitrile + H2O = a carboxylate + NH3. Acts on a wide range of aromatic nitriles including (indole-3-yl)-acetonitrile and some aliphatic nitriles, and on the corresponding acid amides." [EC:3.5.5.1, GOC:kd]
subset: gosubset_prok
synonym: "acetonitrilase activity" EXACT [EC:3.5.5.1]
synonym: "benzonitrilase activity" EXACT [EC:3.5.5.1]
synonym: "nitrile aminohydrolase activity" EXACT [EC:3.5.5.1]
xref: EC:3.5.5.1
xref: KEGG:R00540
xref: MetaCyc:3.5.5.1-RXN
xref: RHEA:21727
xref: UM-BBD_enzymeID:e0283
is_a: GO:0016815 ! hydrolase activity, acting on carbon-nitrogen (but not peptide) bonds, in nitriles

[Term]
id: GO:0000258
name: isoleucine/valine:sodium symporter activity
namespace: molecular_function
def: "OBSOLETE. Catalysis of the reaction: (isoleucine or valine)(out) + Na+(out) = (isoleucine or valine)(in) + Na+(in)." [TC:2.A.26.1.1]
comment: This term was made obsolete because it represents a multifunctional gene product.
is_obsolete: true
consider: GO:0005283
consider: GO:0005304
consider: GO:0015188

[Term]
id: GO:0000259
name: intracellular nucleoside transmembrane transporter activity
namespace: molecular_function
def: "OBSOLETE. Enables the directed movement of a nucleoside, a nucleobase linked to either beta-D-ribofuranose (ribonucleoside) or 2-deoxy-beta-D-ribofuranose (a deoxyribonucleotide) within a cell." [GOC:ai]
comment: This term was made obsolete because it contains component and function information.
is_obsolete: true
replaced_by: GO:0005337
replaced_by: GO:0005622

[Term]
id: GO:0000260
name: hydrogen-translocating V-type ATPase activity
namespace: molecular_function
def: "OBSOLETE. Catalysis of the reaction: ATP + H2O + H(+)(in) = ADP + phosphate + H+(out). Found in vacuoles of eukaryotes and in bacteria." [TC:3.A.2.2.1, TC:3.A.2.2.3]
comment: This term was made obsolete because it represents a gene product.
is_obsolete: true
replaced_by: GO:0046961

[Term]
id: GO:0000261
name: sodium-translocating V-type ATPase activity
namespace: molecular_function
def: "OBSOLETE. Catalysis of the reaction: ATP + H2O + Na+(in) = ADP + phosphate + Na+(out). Found in vacuoles of eukaryotes and in bacteria." [TC:3.A.2.2.2]
comment: This term was made obsolete because it represents a gene product.
is_obsolete: true
replaced_by: GO:0046962

[Term]
id: GO:0000262
name: mitochondrial chromosome
namespace: cellular_component
def: "A chromosome found in the mitochondrion of a eukaryotic cell." [GOC:mah]
synonym: "mitochondrial DNA" NARROW []
synonym: "mitochondrial genome" RELATED []
synonym: "mtDNA" NARROW []
xref: NIF_Subcellular:sao1186327184
is_a: GO:0000229 ! cytoplasmic chromosome
is_a: GO:0044429 ! mitochondrial part
relationship: part_of GO:0042645 ! mitochondrial nucleoid

[Term]
id: GO:0000263
name: heterotrimeric G-protein GTPase, alpha-subunit
namespace: molecular_function
def: "OBSOLETE. Subunit of a heterotrimeric G-protein GTPase that contains the guanine nucleotide binding site and possesses GTPase activity." [GOC:mah, ISBN:0198547684]
comment: This term was made obsolete because it does not represent a molecular function.
is_obsolete: true
consider: GO:0003924
consider: GO:0005834

[Term]
id: GO:0000264
name: heterotrimeric G-protein GTPase, beta-subunit
namespace: molecular_function
def: "OBSOLETE. Subunit of a heterotrimeric G-protein GTPase; associates tightly with the gamma subunit." [GOC:mah, ISBN:0198547684]
comment: This term was made obsolete because it does not represent a molecular function.
is_obsolete: true
consider: GO:0003924
consider: GO:0005834

[Term]
id: GO:0000265
name: heterotrimeric G-protein GTPase, gamma-subunit
namespace: molecular_function
def: "OBSOLETE. Smallest subunit of a heterotrimeric G-protein GTPase; associates tightly with the beta subunit." [GOC:mah, ISBN:0198547684]
comment: This term was made obsolete because it does not represent a molecular function.
is_obsolete: true
consider: GO:0003924
consider: GO:0005834

[Term]
id: GO:0000266
name: mitochondrial fission
namespace: biological_process
def: "The division of a mitochondrion within a cell to form two or more separate mitochondrial compartments." [PMID:11038192]
synonym: "mitochondrial division" EXACT []
synonym: "mitochondrial proliferation" RELATED []
is_a: GO:0007005 ! mitochondrion organization
is_a: GO:0048285 ! organelle fission

[Term]
id: GO:0000267
name: cell fraction
namespace: cellular_component
def: "OBSOLETE: A generic term for parts of cells prepared by disruptive biochemical techniques." [GOC:ma]
comment: This term was made obsolete because it refers to a cell fractionation experimental result and not a bona fide cellular component.
subset: goslim_pir
subset: gosubset_prok
is_obsolete: true
consider: GO:0005575

[Term]
id: GO:0000268
name: peroxisome targeting sequence binding
namespace: molecular_function
alt_id: GO:0005051
def: "Interacting selectively and non-covalently with a peroxisomal targeting sequence, any of several sequences of amino acids within a protein that can act as a signal for the localization of the protein into the peroxisome." [GOC:mah, ISBN:0879693568]
synonym: "peroxisome targeting signal receptor" NARROW []
synonym: "PTS binding" EXACT []
synonym: "PTS receptor" NARROW []
is_a: GO:0005048 ! signal sequence binding

[Term]
id: GO:0000269
name: toxin export channel activity
namespace: molecular_function
def: "Enables the energy independent passage of toxins, sized less than 1000 Da, across a membrane towards the outside of the cell. The transmembrane portions of porins consist exclusively of beta-strands which form a beta-barrel. They are found in the outer membranes of Gram-negative bacteria, mitochondria, plastids and possibly acid-fast Gram-positive bacteria." [GOC:mtg_transport]
is_a: GO:0015288 ! porin activity
is_a: GO:0019534 ! toxin transporter activity

[Term]
id: GO:0000270
name: peptidoglycan metabolic process
namespace: biological_process
alt_id: GO:0009284
def: "The chemical reactions and pathways involving peptidoglycans, any of a class of glycoconjugates found only in bacterial cell walls and consisting of strands of glycosaminoglycan cross-linked by oligopeptides to form a huge and rigid network." [http://www.dsmz.de/species/murein.htm, ISBN:0198506732]
subset: gosubset_prok
synonym: "murein metabolic process" EXACT []
synonym: "murein metabolism" EXACT []
synonym: "peptidoglycan metabolism" EXACT []
is_a: GO:0030203 ! glycosaminoglycan metabolic process

[Term]
id: GO:0000271
name: polysaccharide biosynthetic process
namespace: biological_process
def: "The chemical reactions and pathways resulting in the formation of a polysaccharide, a polymer of many (typically more than 10) monosaccharide residues linked glycosidically." [CHEBI:18154, GOC:go_curators]
subset: gosubset_prok
synonym: "glycan biosynthesis" EXACT []
synonym: "glycan biosynthetic process" EXACT []
synonym: "polysaccharide anabolism" EXACT []
synonym: "polysaccharide biosynthesis" EXACT []
synonym: "polysaccharide formation" EXACT []
synonym: "polysaccharide synthesis" EXACT []
is_a: GO:0005976 ! polysaccharide metabolic process
is_a: GO:0009059 ! macromolecule biosynthetic process
is_a: GO:0016051 ! carbohydrate biosynthetic process

[Term]
id: GO:0000272
name: polysaccharide catabolic process
namespace: biological_process
def: "The chemical reactions and pathways resulting in the breakdown of a polysaccharide, a polymer of many (typically more than 10) monosaccharide residues linked glycosidically." [CHEBI:18154, GOC:go_curators]
subset: gosubset_prok
synonym: "polysaccharide breakdown" EXACT []
synonym: "polysaccharide catabolism" EXACT []
synonym: "polysaccharide degradation" EXACT []
is_a: GO:0005976 ! polysaccharide metabolic process
is_a: GO:0009057 ! macromolecule catabolic process
is_a: GO:0016052 ! carbohydrate catabolic process

[Term]
id: GO:0000274
name: mitochondrial proton-transporting ATP synthase, stator stalk
namespace: cellular_component
def: "One of two stalks that connect the catalytic core of the hydrogen-transporting ATP synthase to the mitochondrial membrane-associated F0 proteins; is thought to prevent futile rotation of the catalytic core." [GOC:mtg_sensu, PMID:10838056]
synonym: "mitochondrial proton-transporting ATP synthase, peripheral stalk" EXACT []
is_a: GO:0044455 ! mitochondrial membrane part
is_a: GO:0045265 ! proton-transporting ATP synthase, stator stalk
relationship: part_of GO:0000276 ! mitochondrial proton-transporting ATP synthase complex, coupling factor F(o)

[Term]
id: GO:0000275
name: mitochondrial proton-transporting ATP synthase complex, catalytic core F(1)
namespace: cellular_component
def: "The catalytic sector of the mitochondrial hydrogen-transporting ATP synthase; it comprises the catalytic core and central stalk, and is peripherally associated with the mitochondrial inner membrane when the entire ATP synthase is assembled." [GOC:mtg_sensu, PMID:10838056]
comment: See also the cellular component term 'mitochondrial inner membrane ; GO:0005743'.
synonym: "hydrogen-transporting ATP synthase, F1 sector" BROAD []
synonym: "proton-transporting ATP synthase complex, catalytic core F(1)" BROAD []
is_a: GO:0044455 ! mitochondrial membrane part
is_a: GO:0045261 ! proton-transporting ATP synthase complex, catalytic core F(1)
relationship: part_of GO:0005753 ! mitochondrial proton-transporting ATP synthase complex

[Term]
id: GO:0000276
name: mitochondrial proton-transporting ATP synthase complex, coupling factor F(o)
namespace: cellular_component
def: "All non-F1 subunits of the mitochondrial hydrogen-transporting ATP synthase, including integral and peripheral mitochondrial inner membrane proteins." [GOC:mtg_sensu, PMID:10838056]
is_a: GO:0044455 ! mitochondrial membrane part
is_a: GO:0045263 ! proton-transporting ATP synthase complex, coupling factor F(o)
relationship: part_of GO:0005753 ! mitochondrial proton-transporting ATP synthase complex

[Term]
id: GO:0000277
name: [cytochrome c]-lysine N-methyltransferase activity
namespace: molecular_function
def: "Catalysis of the reaction: S-adenosyl-L-methionine + cytochrome c L-lysine = S-adenosyl-L-homocysteine + cytochrome c N6-methyl-L-lysine. This is the addition of a methyl group to the N6 atom of a lysine residue in cytochrome c." [EC:2.1.1.59]
synonym: "cytochrome c (lysine) methyltransferase activity" EXACT [EC:2.1.1.59]
synonym: "cytochrome c methyltransferase activity" EXACT [EC:2.1.1.59]
synonym: "cytochrome c-lysine N-methyltransferase activity" EXACT [EC:2.1.1.59]
synonym: "cytochrome c-specific protein methylase III activity" EXACT [EC:2.1.1.59]
synonym: "cytochrome c-specific protein-lysine methyltransferase activity" EXACT [EC:2.1.1.59]
synonym: "S-adenosyl-L-methionine:cytochrome c-L-lysine 6-N-methyltransferase activity" EXACT [EC:2.1.1.59]
synonym: "S-adenosyl-L-methionine:cytochrome c-L-lysine N6-methyltransferase activity" EXACT [EC:2.1.1.59]
xref: EC:2.1.1.59
xref: MetaCyc:2.1.1.59-RXN
is_a: GO:0016279 ! protein-lysine N-methyltransferase activity

[Term]
id: GO:0000278
name: mitotic cell cycle
namespace: biological_process
def: "Progression through the phases of the mitotic cell cycle, the most common eukaryotic cell cycle, which canonically comprises four successive phases called G1, S, G2, and M and includes replication of the genome and the subsequent segregation of chromosomes into daughter cells. In some variant cell cycles nuclear replication or nuclear division may not be followed by cell division, or G1 and G2 phases may be absent." [GOC:mah, ISBN:0815316194, Reactome:69278]
subset: goslim_yeast
xref: Reactome:REACT_100451 "Cell Cycle, Mitotic, Taeniopygia guttata"
xref: Reactome:REACT_104035 "Cell Cycle, Mitotic, Sus scrofa"
xref: Reactome:REACT_104195 "Cell Cycle, Mitotic, Canis familiaris"
xref: Reactome:REACT_105856 "Cell Cycle, Mitotic, Danio rerio"
xref: Reactome:REACT_108233 "Cell Cycle, Mitotic, Saccharomyces cerevisiae"
xref: Reactome:REACT_152 "Cell Cycle, Mitotic, Homo sapiens"
xref: Reactome:REACT_28464 "Cell Cycle, Mitotic, Xenopus tropicalis"
xref: Reactome:REACT_28953 "Cell Cycle, Mitotic, Bos taurus"
xref: Reactome:REACT_33388 "Cell Cycle, Mitotic, Rattus norvegicus"
xref: Reactome:REACT_53493 "Cell Cycle, Mitotic, Plasmodium falciparum"
xref: Reactome:REACT_79085 "Cell Cycle, Mitotic, Schizosaccharomyces pombe"
xref: Reactome:REACT_84794 "Cell Cycle, Mitotic, Caenorhabditis elegans"
xref: Reactome:REACT_85137 "Cell Cycle, Mitotic, Gallus gallus"
xref: Reactome:REACT_85950 "Cell Cycle, Mitotic, Arabidopsis thaliana"
xref: Reactome:REACT_90332 "Cell Cycle, Mitotic, Mus musculus"
xref: Reactome:REACT_90846 "Cell Cycle, Mitotic, Oryza sativa"
xref: Reactome:REACT_96281 "Cell Cycle, Mitotic, Drosophila melanogaster"
xref: Reactome:REACT_97744 "Cell Cycle, Mitotic, Dictyostelium discoideum"
xref: Reactome:REACT_98208 "Cell Cycle, Mitotic, Mycobacterium tuberculosis"
is_a: GO:0007049 ! cell cycle

[Term]
id: GO:0000279
name: M phase
namespace: biological_process
def: "A cell cycle phase during which nuclear division occurs, and which is comprises the phases: prophase, metaphase, anaphase and telophase." [GOC:mtg_cell_cycle]
comment: Note that this term should not be used for direct annotation. If you are trying to make an annotation to x phase, it is likely that the correct annotation is 'regulation of x/y phase transition' or to a process which occurs during the reported phase (i.e mitotic DNA replication for mitotic S-phase). To capture the phase when a specific location or process is observed, the phase term can be used in an annotation extension (PMID:24885854) applied to a cellular component term (with the relation exists_during) or a biological process term (with the relation happens_during).
subset: gocheck_do_not_annotate
synonym: "M-phase" EXACT []
xref: Wikipedia:M_phase
is_a: GO:0022403 ! cell cycle phase

[Term]
id: GO:0000280
name: nuclear division
namespace: biological_process
def: "The division of a cell nucleus into two nuclei, with DNA and other nuclear contents distributed between the daughter nuclei." [GOC:mah]
subset: goslim_pir
synonym: "karyokinesis" RELATED []
is_a: GO:0048285 ! organelle fission

[Term]
id: GO:0000281
name: mitotic cytokinesis
namespace: biological_process
def: "A cell cycle process that results in the division of the cytoplasm of a cell after mitosis, resulting in the separation of the original cell into two daughter cells." [GOC:mtg_cell_cycle]
subset: goslim_pombe
synonym: "cytokinesis after mitosis" EXACT []
is_a: GO:0061640 ! cytoskeleton-dependent cytokinesis
is_a: GO:1903047 ! mitotic cell cycle process
relationship: part_of GO:0000278 ! mitotic cell cycle

[Term]
id: GO:0000282
name: cellular bud site selection
namespace: biological_process
def: "The specification of the site where a daughter cell will form, in organisms that reproduce by budding. An example of this process is found in Saccharomyces cerevisiae." [GOC:mah]
comment: Note that this term was split from 'bud site selection/establishment of cell polarity (sensu Saccharomyces) ; GO:0007115' (a sibling term, 'establishment of cell polarity (sensu Saccharomyces) ; GO:0000283', was created but has since been merged with 'establishment of cell polarity' ; GO:0030010).
synonym: "bud site selection/establishment of cell polarity" BROAD []
is_a: GO:0030010 ! establishment of cell polarity
is_a: GO:1902408 ! mitotic cytokinesis, site selection
relationship: part_of GO:0000281 ! mitotic cytokinesis

[Term]
id: GO:0000284
name: shmoo orientation
namespace: biological_process
def: "OBSOLETE (was not defined before being made obsolete)." [GOC:elh]
comment: This term was made obsolete because it is an organism specific term. The entire branch of the ontology was reorganized to be more generally applicable.
is_obsolete: true
replaced_by: GO:0000753

[Term]
id: GO:0000285
name: 1-phosphatidylinositol-3-phosphate 5-kinase activity
namespace: molecular_function
def: "Catalysis of the reaction: a 1-phosphatidyl-1D-myo-inositol 3-phosphate + ATP = a 1-phosphatidyl-1D-myo-inositol 3,5-bisphosphate + ADP + 2 H(+)." [EC:2.7.1.150, RHEA:13612]
synonym: "ATP:1-phosphatidyl-1D-myo-inositol-3-phosphate 5-phosphotransferase activity" EXACT [EC:2.7.1.150]
synonym: "phosphatidylinositol 3-phosphate 5-kinase activity" EXACT [EC:2.7.1.150]
synonym: "phosphatidylinositol-3-phosphate 5-kinase activity" EXACT []
synonym: "type III PIP kinase activity" RELATED [EC:2.7.1.150]
xref: EC:2.7.1.150
xref: KEGG:R05802
xref: MetaCyc:2.7.1.150-RXN
xref: RHEA:13612
is_a: GO:0016307 ! phosphatidylinositol phosphate kinase activity

[Term]
id: GO:0000286
name: alanine dehydrogenase activity
namespace: molecular_function
def: "Catalysis of the reaction: L-alanine + H2O + NAD+ = pyruvate + NH3 + NADH + H(+)." [EC:1.4.1.1]
subset: gosubset_prok
synonym: "AlaDH" RELATED [EC:1.4.1.1]
synonym: "alanine oxidoreductase activity" EXACT [EC:1.4.1.1]
synonym: "alpha-alanine dehydrogenase activity" EXACT [EC:1.4.1.1]
synonym: "L-alanine dehydrogenase activity" EXACT [EC:1.4.1.1]
synonym: "L-alanine:NAD+ oxidoreductase (deaminating)" EXACT [EC:1.4.1.1]
synonym: "NAD-dependent alanine dehydrogenase activity" EXACT [EC:1.4.1.1]
synonym: "NAD-linked alanine dehydrogenase activity" EXACT [EC:1.4.1.1]
synonym: "NADH-dependent alanine dehydrogenase activity" EXACT [EC:1.4.1.1]
xref: EC:1.4.1.1
xref: MetaCyc:ALANINE-DEHYDROGENASE-RXN
xref: RHEA:18408
is_a: GO:0016638 ! oxidoreductase activity, acting on the CH-NH2 group of donors

[Term]
id: GO:0000287
name: magnesium ion binding
namespace: molecular_function
def: "Interacting selectively and non-covalently with magnesium (Mg) ions." [GOC:ai]
subset: gosubset_prok
synonym: "magnesium binding" EXACT []
is_a: GO:0046872 ! metal ion binding

[Term]
id: GO:0000288
name: nuclear-transcribed mRNA catabolic process, deadenylation-dependent decay
namespace: biological_process
def: "A major pathway of degradation of nuclear-transcribed mRNAs that proceeds through a series of ordered steps that includes poly(A) tail shortening and that can regulate mRNA stability." [GOC:jp, GOC:krc]
synonym: "deadenylation-dependent mRNA decay" EXACT []
synonym: "mRNA breakdown, deadenylation-dependent decay" EXACT []
synonym: "mRNA catabolic process, deadenylation-dependent" EXACT []
synonym: "mRNA catabolic process, deadenylylation-dependent" EXACT []
synonym: "mRNA catabolism, deadenylation-dependent" EXACT []
synonym: "mRNA catabolism, deadenylylation-dependent" EXACT []
synonym: "mRNA degradation, deadenylation-dependent decay" EXACT []
synonym: "nuclear mRNA catabolic process, deadenylation-dependent decay" EXACT []
xref: Reactome:REACT_102357 "Deadenylation-dependent mRNA decay, Xenopus tropicalis"
xref: Reactome:REACT_103296 "Deadenylation-dependent mRNA decay, Gallus gallus"
xref: Reactome:REACT_105200 "Deadenylation-dependent mRNA decay, Plasmodium falciparum"
xref: Reactome:REACT_110041 "Deadenylation-dependent mRNA decay, Caenorhabditis elegans"
xref: Reactome:REACT_20639 "Deadenylation-dependent mRNA decay, Homo sapiens"
xref: Reactome:REACT_49520 "Deadenylation-dependent mRNA decay, Rattus norvegicus"
xref: Reactome:REACT_79530 "Deadenylation-dependent mRNA decay, Saccharomyces cerevisiae"
xref: Reactome:REACT_82315 "Deadenylation-dependent mRNA decay, Sus scrofa"
xref: Reactome:REACT_83961 "Deadenylation-dependent mRNA decay, Schizosaccharomyces pombe"
xref: Reactome:REACT_89647 "Deadenylation-dependent mRNA decay, Drosophila melanogaster"
xref: Reactome:REACT_90397 "Deadenylation-dependent mRNA decay, Mus musculus"
xref: Reactome:REACT_93483 "Deadenylation-dependent mRNA decay, Taeniopygia guttata"
xref: Reactome:REACT_95045 "Deadenylation-dependent mRNA decay, Oryza sativa"
xref: Reactome:REACT_95337 "Deadenylation-dependent mRNA decay, Arabidopsis thaliana"
xref: Reactome:REACT_96238 "Deadenylation-dependent mRNA decay, Dictyostelium discoideum"
xref: Reactome:REACT_96993 "Deadenylation-dependent mRNA decay, Bos taurus"
xref: Reactome:REACT_97186 "Deadenylation-dependent mRNA decay, Canis familiaris"
xref: Reactome:REACT_99680 "Deadenylation-dependent mRNA decay, Danio rerio"
is_a: GO:0000956 ! nuclear-transcribed mRNA catabolic process

[Term]
id: GO:0000289
name: nuclear-transcribed mRNA poly(A) tail shortening
namespace: biological_process
def: "Shortening of the poly(A) tail of a nuclear-transcribed mRNA from full length to an oligo(A) length." [GOC:krc]
synonym: "3' to 5' mRNA deadenylation" RELATED []
synonym: "mRNA deadenylation" RELATED []
synonym: "nuclear mRNA poly(A) tail shortening" RELATED []
xref: Reactome:REACT_102415 "Deadenylation of mRNA, Rattus norvegicus"
xref: Reactome:REACT_104397 "Deadenylation of mRNA, Danio rerio"
xref: Reactome:REACT_109691 "Deadenylation of mRNA, Bos taurus"
xref: Reactome:REACT_111968 "Deadenylation of mRNA, Drosophila melanogaster"
xref: Reactome:REACT_20514 "Deadenylation of mRNA, Homo sapiens"
xref: Reactome:REACT_30693 "Deadenylation of mRNA, Xenopus tropicalis"
xref: Reactome:REACT_31579 "Deadenylation of mRNA, Canis familiaris"
xref: Reactome:REACT_78492 "Deadenylation of mRNA, Mus musculus"
xref: Reactome:REACT_83021 "Deadenylation of mRNA, Taeniopygia guttata"
is_a: GO:0000956 ! nuclear-transcribed mRNA catabolic process
is_a: GO:0031124 ! mRNA 3'-end processing
relationship: part_of GO:0000288 ! nuclear-transcribed mRNA catabolic process, deadenylation-dependent decay

[Term]
id: GO:0000290
name: deadenylation-dependent decapping of nuclear-transcribed mRNA
namespace: biological_process
def: "Cleavage of the 5'-cap of a nuclear mRNA triggered by shortening of the poly(A) tail to below a minimum functional length." [GOC:krc]
synonym: "deadenylation-dependent decapping of nuclear mRNA" EXACT []
synonym: "deadenylylation-dependent decapping" EXACT []
is_a: GO:0000956 ! nuclear-transcribed mRNA catabolic process
relationship: part_of GO:0000288 ! nuclear-transcribed mRNA catabolic process, deadenylation-dependent decay

[Term]
id: GO:0000291
name: nuclear-transcribed mRNA catabolic process, exonucleolytic
namespace: biological_process
def: "The chemical reactions and pathways resulting in the breakdown of the transcript body of a nuclear-transcribed mRNA that occurs when the ends are not protected by the 5'-cap or the 3'-poly(A) tail." [GOC:krc]
synonym: "exonucleolytic degradation of mRNA" EXACT []
synonym: "mRNA breakdown, exonucleolytic" EXACT []
synonym: "mRNA degradation, exonucleolytic" EXACT []
synonym: "nuclear mRNA catabolic process, exonucleolytic" EXACT []
is_a: GO:0000956 ! nuclear-transcribed mRNA catabolic process

[Term]
id: GO:0000292
name: RNA fragment catabolic process
namespace: biological_process
alt_id: GO:0030452
def: "The chemical reactions and pathways resulting in the breakdown of a fragment of RNA, such as excised introns or sequences removed from ribosomal RNA during processing." [GOC:mah]
subset: gosubset_prok
synonym: "group I intron catabolic process" NARROW []
synonym: "RNA fragment breakdown" EXACT []
synonym: "RNA fragment catabolism" EXACT [GOC:mah]
synonym: "RNA fragment degradation" EXACT []
is_a: GO:0006401 ! RNA catabolic process

[Term]
id: GO:0000293
name: ferric-chelate reductase activity
namespace: molecular_function
def: "Catalysis of the reaction: 2 Fe2+ + NAD+ = 2 Fe3+ + NADH + H(+)." [EC:1.16.1.7]
comment: Note that this function was formerly EC:1.6.99.13.
synonym: "Fe(II):NAD+ oxidoreductase activity" EXACT [EC:1.16.1.7]
synonym: "ferric chelate reductase activity" EXACT [EC:1.16.1.7]
synonym: "iron chelate reductase activity" RELATED [EC:1.16.1.7]
synonym: "NADH2:Fe3+ oxidoreductase activity" EXACT [EC:1.16.1.7]
synonym: "NADH:Fe(3+) oxidoreductase activity" EXACT [EC:1.16.1.7]
synonym: "NADH:Fe(3+)-EDTA reductase activity" EXACT [EC:1.16.1.7]
synonym: "NADH:Fe3+ oxidoreductase activity" EXACT [EC:1.16.1.7]
synonym: "NADH:Fe3+-EDTA reductase activity" EXACT [EC:1.16.1.7]
xref: EC:1.16.1.7
xref: MetaCyc:FERRIC-CHELATE-REDUCTASE-RXN
xref: RHEA:15064
is_a: GO:0016723 ! oxidoreductase activity, oxidizing metal ions, NAD or NADP as acceptor

[Term]
id: GO:0000294
name: nuclear-transcribed mRNA catabolic process, endonucleolytic cleavage-dependent decay
namespace: biological_process
def: "A minor degradation pathway nuclear-transcribed mRNAs that begins with an endonucleolytic cleavage to generate unprotected ends." [GOC:krc]
synonym: "endonucleolytic mRNA decay" EXACT []
synonym: "mRNA breakdown, endonucleolytic cleavage-dependent decay" EXACT []
synonym: "mRNA catabolic process, endonucleolytic" EXACT []
synonym: "mRNA catabolism, endonucleolytic" EXACT []
synonym: "mRNA degradation, endonucleolytic cleavage-dependent decay" EXACT []
synonym: "nuclear mRNA catabolic process, endonucleolytic cleavage-dependent decay" EXACT []
is_a: GO:0000956 ! nuclear-transcribed mRNA catabolic process

[Term]
id: GO:0000295
name: adenine nucleotide transmembrane transporter activity
namespace: molecular_function
def: "Catalysis of the transfer of adenine nucleotides (AMP, ADP, and ATP) from one side of the membrane to the other." [PMID:11566870]
xref: Reactome:REACT_101864 "PMP34-mediated exchange of cytosolic ATP for peroxisomal AMP, Bos taurus"
xref: Reactome:REACT_107442 "PMP34-mediated exchange of cytosolic ATP for peroxisomal AMP, Rattus norvegicus"
xref: Reactome:REACT_113419 "PMP34-mediated exchange of cytosolic ATP for peroxisomal AMP, Oryza sativa"
xref: Reactome:REACT_16948 "PMP34-mediated exchange of cytosolic ATP for peroxisomal AMP, Homo sapiens"
xref: Reactome:REACT_28950 "PMP34-mediated exchange of cytosolic ATP for peroxisomal AMP, Mus musculus"
xref: Reactome:REACT_30244 "PMP34-mediated exchange of cytosolic ATP for peroxisomal AMP, Drosophila melanogaster"
xref: Reactome:REACT_33254 "PMP34-mediated exchange of cytosolic ATP for peroxisomal AMP, Dictyostelium discoideum"
xref: Reactome:REACT_80715 "PMP34-mediated exchange of cytosolic ATP for peroxisomal AMP, Taeniopygia guttata"
xref: Reactome:REACT_83323 "PMP34-mediated exchange of cytosolic ATP for peroxisomal AMP, Gallus gallus"
xref: Reactome:REACT_85299 "PMP34-mediated exchange of cytosolic ATP for peroxisomal AMP, Saccharomyces cerevisiae"
xref: Reactome:REACT_86138 "PMP34-mediated exchange of cytosolic ATP for peroxisomal AMP, Canis familiaris"
xref: Reactome:REACT_86805 "PMP34-mediated exchange of cytosolic ATP for peroxisomal AMP, Danio rerio"
xref: Reactome:REACT_89005 "PMP34-mediated exchange of cytosolic ATP for peroxisomal AMP, Sus scrofa"
xref: Reactome:REACT_91614 "PMP34-mediated exchange of cytosolic ATP for peroxisomal AMP, Xenopus tropicalis"
is_a: GO:0015216 ! purine nucleotide transmembrane transporter activity

[Term]
id: GO:0000296
name: spermine transport
namespace: biological_process
def: "The directed movement of spermine, N,N-bis(3-aminopropyl)-1,4-diaminobutane, a polyamine formed by the transfer of a propylamine group from decarboxylated S-adenosylmethionine to spermidine, into, out of or within a cell, or between cells, by means of some agent such as a transporter or pore." [GOC:krc, ISBN:0198506732]
is_a: GO:0006812 ! cation transport
is_a: GO:0015696 ! ammonium transport
is_a: GO:0015846 ! polyamine transport

[Term]
id: GO:0000297
name: spermine transmembrane transporter activity
namespace: molecular_function
def: "Catalysis of the transfer of spermine from one side of the membrane to the other. Spermine is a polybasic amine found in human sperm, in ribosomes and in some viruses, which is involved in nucleic acid packaging. Synthesis is regulated by ornithine decarboxylase which plays a key role in control of DNA replication." [GOC:ai]
is_a: GO:0008324 ! cation transmembrane transporter activity
is_a: GO:0008519 ! ammonium transmembrane transporter activity
is_a: GO:0015203 ! polyamine transmembrane transporter activity

[Term]
id: GO:0000298
name: endopolyphosphatase activity
namespace: molecular_function
def: "Catalysis of the reaction: polyphosphate + n H2O = (n+1) oligophosphate. The product contains 4 or 5 phosphate residues." [EC:3.6.1.10]
synonym: "metaphosphatase activity" BROAD [EC:3.6.1.10]
synonym: "polymetaphosphatase activity" EXACT [EC:3.6.1.10]
synonym: "polyphosphatase activity" BROAD [EC:3.6.1.10]
synonym: "polyphosphate depolymerase activity" BROAD [EC:3.6.1.10]
synonym: "polyphosphate polyphosphohydrolase activity" EXACT [EC:3.6.1.10]
xref: EC:3.6.1.10
xref: MetaCyc:ENDOPOLYPHOSPHATASE-RXN
is_a: GO:0016462 ! pyrophosphatase activity

[Term]
id: GO:0000299
name: integral to membrane of membrane fraction
namespace: cellular_component
def: "OBSOLETE: Integral to that fraction of cells, prepared by disruptive biochemical methods, that includes the plasma and other membranes; require detergents, such as Triton X-100, to be released from membranes." [PMID:10512869]
comment: This term was made obsolete because it refers to a cell fractionation experimental result and not a bona fide cellular component.
is_obsolete: true
consider: GO:0016021

[Term]
id: GO:0000300
name: peripheral to membrane of membrane fraction
namespace: cellular_component
def: "OBSOLETE: Peripheral to that fraction of cells, prepared by disruptive biochemical methods, that includes the plasma and other membranes; can be extracted from membrane fraction with high concentrations of salt or high pH." [PMID:10512869]
comment: This term was made obsolete because it refers to a cell fractionation experimental result and not a bona fide cellular component.
is_obsolete: true
consider: GO:0019898

[Term]
id: GO:0000301
name: retrograde transport, vesicle recycling within Golgi
namespace: biological_process
def: "The retrograde movement of substances within the Golgi, mediated by COP I vesicles. Cis-Golgi vesicles are constantly moving forward through the Golgi stack by cisternal progression, eventually becoming trans-Golgi vesicles. They then selectively transport membrane and luminal proteins from the trans- to the medial-Golgi while leaving others behind in the trans-Golgi cisternae; similarly, they selectively move proteins from the medial- to the cis-Golgi." [ISBN:0716731363]
synonym: "retrograde (vesicle recycling within Golgi) transport" EXACT []
is_a: GO:0006891 ! intra-Golgi vesicle-mediated transport

[Term]
id: GO:0000302
name: response to reactive oxygen species
namespace: biological_process
def: "Any process that results in a change in state or activity of a cell or an organism (in terms of movement, secretion, enzyme production, gene expression, etc.) as a result of a reactive oxygen species stimulus. Reactive oxygen species include singlet oxygen, superoxide, and oxygen free radicals." [GOC:krc]
subset: gosubset_prok
synonym: "response to active oxygen species" EXACT []
synonym: "response to AOS" EXACT []
synonym: "response to reactive oxidative species" EXACT []
synonym: "response to reactive oxygen intermediate" EXACT []
synonym: "response to ROI" EXACT []
synonym: "response to ROS" EXACT []
is_a: GO:0006979 ! response to oxidative stress
is_a: GO:1901700 ! response to oxygen-containing compound

[Term]
id: GO:0000303
name: response to superoxide
namespace: biological_process
def: "Any process that results in a change in state or activity of a cell or an organism (in terms of movement, secretion, enzyme production, gene expression, etc.) as a result of a superoxide stimulus. Superoxide is the anion, oxygen-, formed by addition of one electron to dioxygen (O2) or any compound containing the superoxide anion." [GOC:krc, ISBN:0198506732]
subset: gosubset_prok
is_a: GO:0000302 ! response to reactive oxygen species
is_a: GO:0000305 ! response to oxygen radical
is_a: GO:0010035 ! response to inorganic substance

[Term]
id: GO:0000304
name: response to singlet oxygen
namespace: biological_process
def: "Any process that results in a change in state or activity of a cell or an organism (in terms of movement, secretion, enzyme production, gene expression, etc.) as a result of a singlet oxygen stimulus. Singlet oxygen is a dioxygen (O2) molecule in which two 2p electrons have similar spin. Singlet oxygen is more highly reactive than the form in which these electrons are of opposite spin, and it is produced in mutant chloroplasts lacking carotenoids and by leukocytes during metabolic burst." [GOC:krc, ISBN:0124325653, ISBN:0198506732]
subset: gosubset_prok
is_a: GO:0000302 ! response to reactive oxygen species
is_a: GO:0010035 ! response to inorganic substance

[Term]
id: GO:0000305
name: response to oxygen radical
namespace: biological_process
def: "Any process that results in a change in state or activity of a cell or an organism (in terms of movement, secretion, enzyme production, gene expression, etc.) as a result of an oxygen radical stimulus. An oxygen radical is any oxygen species that carries a free electron; examples include hydroxyl radicals and the superoxide anion." [GOC:krc, ISBN:0124325653]
subset: gosubset_prok
is_a: GO:0000302 ! response to reactive oxygen species
is_a: GO:0010035 ! response to inorganic substance

[Term]
id: GO:0000306
name: extrinsic component of vacuolar membrane
namespace: cellular_component
def: "The component of a vacuolar membrane consisting of gene products and protein complexes that are loosely bound to one of its surfaces, but not integrated into the hydrophobic region." [GOC:dos, GOC:jl, GOC:mah]
synonym: "extrinsic to vacuolar membrane" EXACT []
is_a: GO:0031312 ! extrinsic component of organelle membrane
is_a: GO:0044437 ! vacuolar part
relationship: part_of GO:0005774 ! vacuolar membrane

[Term]
id: GO:0000307
name: cyclin-dependent protein kinase holoenzyme complex
namespace: cellular_component
def: "Cyclin-dependent protein kinases (CDKs) are enzyme complexes that contain a kinase catalytic subunit associated with a regulatory cyclin partner." [GOC:krc, PMID:11602261]
subset: goslim_pir
synonym: "CDK holoenzyme" EXACT []
is_a: GO:0043234 ! protein complex
is_a: GO:0044424 ! intracellular part
is_a: GO:1902911 ! protein kinase complex

[Term]
id: GO:0000308
name: cytoplasmic cyclin-dependent protein kinase holoenzyme complex
namespace: cellular_component
def: "Cyclin-dependent protein kinase (CDK) complex found in the cytoplasm." [GOC:krc]
synonym: "CDK holoenzyme" BROAD []
is_a: GO:0000307 ! cyclin-dependent protein kinase holoenzyme complex
is_a: GO:0044444 ! cytoplasmic part

[Term]
id: GO:0000309
name: nicotinamide-nucleotide adenylyltransferase activity
namespace: molecular_function
def: "Catalysis of the reaction: ATP + nicotinamide nucleotide = diphosphate + NAD+." [EC:2.7.7.1]
subset: gosubset_prok
synonym: "adenosine triphosphate-nicotinamide mononucleotide transadenylase activity" EXACT [EC:2.7.7.1]
synonym: "ATP:nicotinamide-nucleotide adenylyltransferase activity" EXACT []
synonym: "ATP:NMN adenylyltransferase activity" EXACT [EC:2.7.7.1]
synonym: "diphosphopyridine nucleotide pyrophosphorylase activity" RELATED [EC:2.7.7.1]
synonym: "NAD(+) diphosphorylase activity" NARROW [EC:2.7.7.1]
synonym: "NAD(+) pyrophosphorylase activity" NARROW [EC:2.7.7.1]
synonym: "NAD+ diphosphorylase activity" EXACT [EC:2.7.7.1]
synonym: "NAD+ pyrophosphorylase activity" EXACT [EC:2.7.7.1]
synonym: "nicotinamide adenine dinucleotide pyrophosphorylase activity" NARROW [EC:2.7.7.1]
synonym: "nicotinamide mononucleotide adenylyltransferase activity" NARROW [EC:2.7.7.1]
synonym: "NMN adenylyltransferase activity" NARROW [EC:2.7.7.1]
synonym: "NMNAT activity" NARROW [EC:2.7.7.1]
xref: EC:2.7.7.1
xref: MetaCyc:2.7.7.1-RXN
xref: Reactome:REACT_101807 "Nicotinate D-ribonucleotide + ATP => deamino-NAD+ + pyrophosphate [NMNAT3], Sus scrofa"
xref: Reactome:REACT_102033 "Nicotinate D-ribonucleotide + ATP => deamino-NAD+ + pyrophosphate [NMNAT2], Canis familiaris"
xref: Reactome:REACT_103802 "Nicotinate D-ribonucleotide + ATP => deamino-NAD+ + pyrophosphate [NMNAT2], Mus musculus"
xref: Reactome:REACT_105839 "Nicotinate D-ribonucleotide + ATP => deamino-NAD+ + pyrophosphate [NMNAT1], Xenopus tropicalis"
xref: Reactome:REACT_107769 "Nicotinate D-ribonucleotide + ATP => deamino-NAD+ + pyrophosphate [NMNAT3], Canis familiaris"
xref: Reactome:REACT_107952 "Nicotinate D-ribonucleotide + ATP => deamino-NAD+ + pyrophosphate [NMNAT3], Drosophila melanogaster"
xref: Reactome:REACT_108630 "Nicotinate D-ribonucleotide + ATP => deamino-NAD+ + pyrophosphate [NMNAT1], Sus scrofa"
xref: Reactome:REACT_108997 "Nicotinate D-ribonucleotide + ATP => deamino-NAD+ + pyrophosphate [NMNAT2], Sus scrofa"
xref: Reactome:REACT_11116 "Nicotinate D-ribonucleotide + ATP => deamino-NAD+ + pyrophosphate [NMNAT2], Homo sapiens"
xref: Reactome:REACT_11196 "Nicotinate D-ribonucleotide + ATP => deamino-NAD+ + pyrophosphate [NMNAT3], Homo sapiens"
xref: Reactome:REACT_112138 "Nicotinate D-ribonucleotide + ATP => deamino-NAD+ + pyrophosphate [NMNAT2], Arabidopsis thaliana"
xref: Reactome:REACT_11237 "Nicotinate D-ribonucleotide + ATP => deamino-NAD+ + pyrophosphate [NMNAT1], Homo sapiens"
xref: Reactome:REACT_112385 "Nicotinate D-ribonucleotide + ATP => deamino-NAD+ + pyrophosphate [NMNAT2], Oryza sativa"
xref: Reactome:REACT_114383 "Nicotinate D-ribonucleotide + ATP => deamino-NAD+ + pyrophosphate [NMNAT3], Dictyostelium discoideum"
xref: Reactome:REACT_114560 "Nicotinate D-ribonucleotide + ATP => deamino-NAD+ + pyrophosphate [NMNAT2], Schizosaccharomyces pombe"
xref: Reactome:REACT_114828 "Nicotinate D-ribonucleotide + ATP => deamino-NAD+ + pyrophosphate [NMNAT2], Saccharomyces cerevisiae"
xref: Reactome:REACT_115028 "Nicotinate D-ribonucleotide + ATP => deamino-NAD+ + pyrophosphate [NMNAT1], Dictyostelium discoideum"
xref: Reactome:REACT_29972 "Nicotinate D-ribonucleotide + ATP => deamino-NAD+ + pyrophosphate [NMNAT2], Caenorhabditis elegans"
xref: Reactome:REACT_30979 "Nicotinate D-ribonucleotide + ATP => deamino-NAD+ + pyrophosphate [NMNAT1], Oryza sativa"
xref: Reactome:REACT_31171 "Nicotinate D-ribonucleotide + ATP => deamino-NAD+ + pyrophosphate [NMNAT1], Arabidopsis thaliana"
xref: Reactome:REACT_31453 "Nicotinate D-ribonucleotide + ATP => deamino-NAD+ + pyrophosphate [NMNAT1], Taeniopygia guttata"
xref: Reactome:REACT_70840 "Nicotinate D-ribonucleotide + ATP => deamino-NAD+ + pyrophosphate [NMNAT3], Saccharomyces cerevisiae"
xref: Reactome:REACT_77837 "Nicotinate D-ribonucleotide + ATP => deamino-NAD+ + pyrophosphate [NMNAT3], Oryza sativa"
xref: Reactome:REACT_78904 "Nicotinate D-ribonucleotide + ATP => deamino-NAD+ + pyrophosphate [NMNAT2], Dictyostelium discoideum"
xref: Reactome:REACT_79519 "Nicotinate D-ribonucleotide + ATP => deamino-NAD+ + pyrophosphate [NMNAT2], Rattus norvegicus"
xref: Reactome:REACT_79745 "Nicotinate D-ribonucleotide + ATP => deamino-NAD+ + pyrophosphate [NMNAT3], Danio rerio"
xref: Reactome:REACT_79909 "Nicotinate D-ribonucleotide + ATP => deamino-NAD+ + pyrophosphate [NMNAT1], Canis familiaris"
xref: Reactome:REACT_80724 "Nicotinate D-ribonucleotide + ATP => deamino-NAD+ + pyrophosphate [NMNAT3], Schizosaccharomyces pombe"
xref: Reactome:REACT_80917 "Nicotinate D-ribonucleotide + ATP => deamino-NAD+ + pyrophosphate [NMNAT2], Danio rerio"
xref: Reactome:REACT_81520 "Nicotinate D-ribonucleotide + ATP => deamino-NAD+ + pyrophosphate [NMNAT2], Taeniopygia guttata"
xref: Reactome:REACT_81532 "Nicotinate D-ribonucleotide + ATP => deamino-NAD+ + pyrophosphate [NMNAT1], Bos taurus"
xref: Reactome:REACT_83285 "Nicotinate D-ribonucleotide + ATP => deamino-NAD+ + pyrophosphate [NMNAT1], Mus musculus"
xref: Reactome:REACT_84119 "Nicotinate D-ribonucleotide + ATP => deamino-NAD+ + pyrophosphate [NMNAT3], Mus musculus"
xref: Reactome:REACT_86854 "Nicotinate D-ribonucleotide + ATP => deamino-NAD+ + pyrophosphate [NMNAT2], Xenopus tropicalis"
xref: Reactome:REACT_90006 "Nicotinate D-ribonucleotide + ATP => deamino-NAD+ + pyrophosphate [NMNAT1], Saccharomyces cerevisiae"
xref: Reactome:REACT_92077 "Nicotinate D-ribonucleotide + ATP => deamino-NAD+ + pyrophosphate [NMNAT3], Gallus gallus"
xref: Reactome:REACT_93517 "Nicotinate D-ribonucleotide + ATP => deamino-NAD+ + pyrophosphate [NMNAT1], Drosophila melanogaster"
xref: Reactome:REACT_95186 "Nicotinate D-ribonucleotide + ATP => deamino-NAD+ + pyrophosphate [NMNAT3], Rattus norvegicus"
xref: Reactome:REACT_96395 "Nicotinate D-ribonucleotide + ATP => deamino-NAD+ + pyrophosphate [NMNAT1], Schizosaccharomyces pombe"
xref: Reactome:REACT_96707 "Nicotinate D-ribonucleotide + ATP => deamino-NAD+ + pyrophosphate [NMNAT2], Gallus gallus"
xref: Reactome:REACT_97201 "Nicotinate D-ribonucleotide + ATP => deamino-NAD+ + pyrophosphate [NMNAT1], Rattus norvegicus"
xref: Reactome:REACT_97323 "Nicotinate D-ribonucleotide + ATP => deamino-NAD+ + pyrophosphate [NMNAT3], Taeniopygia guttata"
xref: Reactome:REACT_97434 "Nicotinate D-ribonucleotide + ATP => deamino-NAD+ + pyrophosphate [NMNAT3], Arabidopsis thaliana"
xref: Reactome:REACT_98853 "Nicotinate D-ribonucleotide + ATP => deamino-NAD+ + pyrophosphate [NMNAT2], Bos taurus"
xref: RHEA:21363
is_a: GO:0070566 ! adenylyltransferase activity

[Term]
id: GO:0000310
name: xanthine phosphoribosyltransferase activity
namespace: molecular_function
alt_id: GO:0009043
def: "Catalysis of the reaction: 5-phospho-alpha-D-ribose 1-diphosphate + xanthine = (9-D-ribosylxanthine)-5'-phosphate + diphosphate." [EC:2.4.2.22, GOC:clt]
subset: gosubset_prok
synonym: "5-phospho-alpha-D-ribose-1-diphosphate:xanthine phospho-D-ribosyltransferase activity" EXACT [EC:2.4.2.22]
synonym: "Xan phosphoribosyltransferase activity" EXACT [EC:2.4.2.22]
synonym: "xanthine-guanine phosphoribosyltransferase activity" EXACT []
synonym: "xanthosine 5'-phosphate pyrophosphorylase activity" EXACT [EC:2.4.2.22]
synonym: "xanthylate pyrophosphorylase activity" EXACT [EC:2.4.2.22]
synonym: "xanthylic pyrophosphorylase activity" EXACT [EC:2.4.2.22]
synonym: "XMP pyrophosphorylase activity" EXACT [EC:2.4.2.22]
synonym: "XMP:diphosphate 5-phospho-alpha-D-ribosyltransferase activity" EXACT [EC:2.4.2.22]
xref: EC:2.4.2.22
xref: MetaCyc:XANPRIBOSYLTRAN-RXN
xref: RHEA:10803
is_a: GO:0016763 ! transferase activity, transferring pentosyl groups

[Term]
id: GO:0000311
name: plastid large ribosomal subunit
namespace: cellular_component
def: "The larger of the two subunits of a plastid ribosome. Two sites on the ribosomal large subunit are involved in translation: the aminoacyl site (A site) and peptidyl site (P site)." [GOC:mcc]
is_a: GO:0000315 ! organellar large ribosomal subunit
is_a: GO:0044435 ! plastid part
relationship: part_of GO:0009547 ! plastid ribosome

[Term]
id: GO:0000312
name: plastid small ribosomal subunit
namespace: cellular_component
def: "The smaller of the two subunits of a plastid ribosome." [GOC:mcc]
is_a: GO:0000314 ! organellar small ribosomal subunit
is_a: GO:0044435 ! plastid part
relationship: part_of GO:0009547 ! plastid ribosome

[Term]
id: GO:0000313
name: organellar ribosome
namespace: cellular_component
def: "A ribosome contained within a subcellular membrane-bounded organelle." [GOC:mah, GOC:mcc]
is_a: GO:0005840 ! ribosome
is_a: GO:0044422 ! organelle part

[Term]
id: GO:0000314
name: organellar small ribosomal subunit
namespace: cellular_component
def: "The smaller of the two subunits of an organellar ribosome." [GOC:mcc]
is_a: GO:0015935 ! small ribosomal subunit
relationship: part_of GO:0000313 ! organellar ribosome

[Term]
id: GO:0000315
name: organellar large ribosomal subunit
namespace: cellular_component
def: "The larger of the two subunits of an organellar ribosome. Two sites on the ribosomal large subunit are involved in translation: the aminoacyl site (A site) and peptidyl site (P site)." [GOC:mcc]
is_a: GO:0015934 ! large ribosomal subunit
relationship: part_of GO:0000313 ! organellar ribosome

[Term]
id: GO:0000316
name: sulfite transport
namespace: biological_process
def: "The directed movement of sulfite into, out of or within a cell, or between cells, by means of some agent such as a transporter or pore." [GOC:krc]
synonym: "sulphite transport" EXACT []
is_a: GO:0015698 ! inorganic anion transport
is_a: GO:0072348 ! sulfur compound transport

[Term]
id: GO:0000319
name: sulfite transmembrane transporter activity
namespace: molecular_function
def: "Catalysis of the transfer of sulfite ions from one side of a membrane to the other." [GOC:as]
synonym: "sulphite transporter activity" EXACT []
is_a: GO:0015103 ! inorganic anion transmembrane transporter activity
is_a: GO:1901682 ! sulfur compound transmembrane transporter activity

[Term]
id: GO:0000320
name: re-entry into mitotic cell cycle
namespace: biological_process
def: "The resumption of the mitotic cell division cycle by cells that were in a quiescent or other non-dividing state." [GOC:krc]
is_a: GO:0022402 ! cell cycle process

[Term]
id: GO:0000321
name: re-entry into mitotic cell cycle after pheromone arrest
namespace: biological_process
def: "The resumption of the mitotic cell division cycle by pheromone-arrested cells that have not mated. An example of this process is found in Saccharomyces cerevisiae." [GOC:krc, PMID:9927449]
is_a: GO:0000320 ! re-entry into mitotic cell cycle
is_a: GO:0000754 ! adaptation of signaling pathway by response to pheromone involved in conjugation with cellular fusion

[Term]
id: GO:0000322
name: storage vacuole
namespace: cellular_component
def: "A vacuole that functions primarily in the storage of materials, including nutrients, pigments, waste products, and small molecules." [GOC:krc]
is_a: GO:0005773 ! vacuole

[Term]
id: GO:0000323
name: lytic vacuole
namespace: cellular_component
def: "A vacuole that is maintained at an acidic pH and which contains degradative enzymes, including a wide variety of acid hydrolases." [GOC:krc]
is_a: GO:0005773 ! vacuole

[Term]
id: GO:0000324
name: fungal-type vacuole
namespace: cellular_component
def: "A vacuole that has both lytic and storage functions. The fungal vacuole is a large, membrane-bounded organelle that functions as a reservoir for the storage of small molecules (including polyphosphate, amino acids, several divalent cations (e.g. calcium), other ions, and other small molecules) as well as being the primary compartment for degradation. It is an acidic compartment, containing an ensemble of acid hydrolases. At least in S. cerevisiae, there are indications that the morphology of the vacuole is variable and correlated with the cell cycle, with logarithmically growing cells having a multilobed, reticulated vacuole, while stationary phase cells contain a single large structure." [GOC:mah, GOC:mtg_sensu, ISBN:0879693649]
synonym: "vacuole, cell cycle-correlated morphology" EXACT []
is_a: GO:0000322 ! storage vacuole
is_a: GO:0000323 ! lytic vacuole

[Term]
id: GO:0000325
name: plant-type vacuole
namespace: cellular_component
def: "A closed structure that is completely surrounded by a unit membrane, contains liquid, and retains the same shape regardless of cell cycle phase. An example of this structure is found in Arabidopsis thaliana." [GOC:mtg_sensu, ISBN:0815316208]
synonym: "vacuole, cell cycle-independent morphology" EXACT []
is_a: GO:0005773 ! vacuole

[Term]
id: GO:0000326
name: protein storage vacuole
namespace: cellular_component
def: "A storage vacuole that contains a lytic vacuole; identified in plants." [PMID:11739409]
is_a: GO:0000322 ! storage vacuole
is_a: GO:0000325 ! plant-type vacuole

[Term]
id: GO:0000327
name: lytic vacuole within protein storage vacuole
namespace: cellular_component
def: "A membrane-bounded compartment containing crystals of phytic acid and proteins characteristic of a lytic vacuole, found within a storage vacuole." [PMID:11739490]
is_a: GO:0000323 ! lytic vacuole
is_a: GO:0044437 ! vacuolar part
relationship: part_of GO:0000326 ! protein storage vacuole

[Term]
id: GO:0000328
name: fungal-type vacuole lumen
namespace: cellular_component
def: "The volume enclosed within the vacuolar membrane of a vacuole, the shape of which correlates with cell cycle phase. An example of this structure is found in Saccharomyces cerevisiae." [GOC:krc, GOC:mtg_sensu]
synonym: "lumen of vacuole with cell cycle-correlated morphology" EXACT []
is_a: GO:0005775 ! vacuolar lumen
relationship: part_of GO:0000324 ! fungal-type vacuole

[Term]
id: GO:0000329
name: fungal-type vacuole membrane
namespace: cellular_component
def: "The lipid bilayer surrounding a vacuole, the shape of which correlates with cell cycle phase. The membrane separates its contents from the cytoplasm of the cell. An example of this structure is found in Saccharomyces cerevisiae." [GOC:krc, GOC:mtg_sensu]
synonym: "fungal-type vacuolar membrane" RELATED []
synonym: "membrane of vacuole with cell cycle-correlated morphology" EXACT []
is_a: GO:0005774 ! vacuolar membrane
relationship: part_of GO:0000324 ! fungal-type vacuole

[Term]
id: GO:0000330
name: plant-type vacuole lumen
namespace: cellular_component
def: "The volume enclosed within the vacuolar membrane of a vacuole that retains the same shape regardless of cell cycle phase. An example of this is found in Arabidopsis thaliana." [GOC:krc, GOC:mtg_sensu]
synonym: "lumen of vacuole with cell cycle-independent morphology" EXACT []
is_a: GO:0005775 ! vacuolar lumen
relationship: part_of GO:0000325 ! plant-type vacuole

[Term]
id: GO:0000331
name: contractile vacuole
namespace: cellular_component
def: "A specialized vacuole of eukaryotic cells, especially Protozoa, that fills with water from the cytoplasm and then discharges this externally by the opening of contractile vacuole pores. Its function is probably osmoregulatory." [GOC:jl, PMID:10503189]
xref: Wikipedia:Contractile_vacuole
is_a: GO:0005773 ! vacuole
is_a: GO:0016023 ! cytoplasmic membrane-bounded vesicle

[Term]
id: GO:0000332
name: template for synthesis of G-rich strand of telomere DNA activity
namespace: molecular_function
def: "Provision of the template used by reverse transcriptase to synthesize the G-rich strand of telomeric DNA." [PMID:11812242]
comment: Note that this term describes the activity of an RNA gene product that interacts with other nucleic acid molecules via base pairing; it should not be used to annotate proteins.
synonym: "telomerase RNA" EXACT []
synonym: "telomerase, template" EXACT []
is_a: GO:0000497 ! base pairing with DNA
relationship: part_of GO:0003720 ! telomerase activity

[Term]
id: GO:0000333
name: telomerase catalytic core complex
namespace: cellular_component
def: "The minimal catalytic core of telomerase is a ribonucleoprotein complex composed of a catalytic reverse transcriptase subunit and an RNA subunit that provides the template for telomeric DNA addition." [PMID:11884619]
synonym: "TERT-TERC complex" RELATED [GOC:nc, PMID:19701182]
is_a: GO:0005697 ! telomerase holoenzyme complex

[Term]
id: GO:0000334
name: 3-hydroxyanthranilate 3,4-dioxygenase activity
namespace: molecular_function
def: "Catalysis of the reaction: 3-hydroxyanthranilate + O(2) = cis,cis-2-amino-3-(3-oxoprop-1-enyl)but-2-enedioate + H(+)." [EC:1.13.11.6, RHEA:17956]
subset: gosubset_prok
synonym: "3-hydroxyanthranilate oxygenase activity" EXACT [EC:1.13.11.6]
synonym: "3-hydroxyanthranilate:oxygen 3,4-oxidoreductase (decyclizing)" EXACT [EC:1.13.11.6]
synonym: "3-hydroxyanthranilic acid dioxygenase activity" EXACT [EC:1.13.11.6]
synonym: "3-hydroxyanthranilic acid oxygenase activity" EXACT [EC:1.13.11.6]
synonym: "3-hydroxyanthranilic oxygenase activity" EXACT [EC:1.13.11.6]
synonym: "3HAO" RELATED [EC:1.13.11.6]
xref: EC:1.13.11.6
xref: KEGG:R02665
xref: MetaCyc:1.13.11.6-RXN
xref: Reactome:REACT_106067 "3-hydroxyanthranilate + O2 => 2-amino-3-carboxymuconate semialdehyde, Danio rerio"
xref: Reactome:REACT_107237 "3-hydroxyanthranilate + O2 => 2-amino-3-carboxymuconate semialdehyde, Rattus norvegicus"
xref: Reactome:REACT_108663 "3-hydroxyanthranilate + O2 => 2-amino-3-carboxymuconate semialdehyde, Taeniopygia guttata"
xref: Reactome:REACT_108942 "3-hydroxyanthranilate + O2 => 2-amino-3-carboxymuconate semialdehyde, Canis familiaris"
xref: Reactome:REACT_612 "3-hydroxyanthranilate + O2 => 2-amino-3-carboxymuconate semialdehyde, Homo sapiens"
xref: Reactome:REACT_78765 "3-hydroxyanthranilate + O2 => 2-amino-3-carboxymuconate semialdehyde, Caenorhabditis elegans"
xref: Reactome:REACT_81621 "3-hydroxyanthranilate + O2 => 2-amino-3-carboxymuconate semialdehyde, Sus scrofa"
xref: Reactome:REACT_83535 "3-hydroxyanthranilate + O2 => 2-amino-3-carboxymuconate semialdehyde, Saccharomyces cerevisiae"
xref: Reactome:REACT_83862 "3-hydroxyanthranilate + O2 => 2-amino-3-carboxymuconate semialdehyde, Dictyostelium discoideum"
xref: Reactome:REACT_84121 "3-hydroxyanthranilate + O2 => 2-amino-3-carboxymuconate semialdehyde, Gallus gallus"
xref: Reactome:REACT_86308 "3-hydroxyanthranilate + O2 => 2-amino-3-carboxymuconate semialdehyde, Xenopus tropicalis"
xref: Reactome:REACT_93632 "3-hydroxyanthranilate + O2 => 2-amino-3-carboxymuconate semialdehyde, Bos taurus"
xref: Reactome:REACT_94190 "3-hydroxyanthranilate + O2 => 2-amino-3-carboxymuconate semialdehyde, Mus musculus"
xref: RHEA:17956
xref: UM-BBD_reactionID:r1027
is_a: GO:0016702 ! oxidoreductase activity, acting on single donors with incorporation of molecular oxygen, incorporation of two atoms of oxygen

[Term]
id: GO:0000335
name: negative regulation of transposition, DNA-mediated
namespace: biological_process
def: "Any process that stops, prevents, or reduces the frequency, rate or extent of DNA transposition." [GOC:dph, GOC:krc, GOC:tb]
subset: gosubset_prok
synonym: "down regulation of DNA transposition" EXACT []
synonym: "down-regulation of DNA transposition" EXACT []
synonym: "downregulation of DNA transposition" EXACT []
synonym: "inhibition of DNA transposition" NARROW []
synonym: "negative regulation of DNA transposition" EXACT [GOC:dph]
is_a: GO:0000337 ! regulation of transposition, DNA-mediated
is_a: GO:0010529 ! negative regulation of transposition
is_a: GO:0045910 ! negative regulation of DNA recombination
relationship: negatively_regulates GO:0006313 ! transposition, DNA-mediated

[Term]
id: GO:0000336
name: positive regulation of transposition, DNA-mediated
namespace: biological_process
def: "Any process that activates or increases the frequency, rate or extent of DNA transposition." [GOC:dph, GOC:krc]
subset: gosubset_prok
synonym: "activation of DNA transposition" NARROW []
synonym: "positive regulation of DNA transposition" EXACT [GOC:dph]
synonym: "stimulation of DNA transposition" NARROW []
synonym: "up regulation of DNA transposition" EXACT []
synonym: "up-regulation of DNA transposition" EXACT []
synonym: "upregulation of DNA transposition" EXACT []
is_a: GO:0000337 ! regulation of transposition, DNA-mediated
is_a: GO:0010530 ! positive regulation of transposition
is_a: GO:0045911 ! positive regulation of DNA recombination
relationship: positively_regulates GO:0006313 ! transposition, DNA-mediated

[Term]
id: GO:0000337
name: regulation of transposition, DNA-mediated
namespace: biological_process
def: "Any process that modulates the frequency, rate or extent of DNA transposition, the process of transposing (moving to a different location) a segment of a chromosome or a piece of a DNA molecule." [GOC:dph, GOC:krc]
subset: gosubset_prok
synonym: "regulation of DNA transposition" EXACT [GOC:dph]
is_a: GO:0000018 ! regulation of DNA recombination
is_a: GO:0010528 ! regulation of transposition
relationship: regulates GO:0006313 ! transposition, DNA-mediated

[Term]
id: GO:0000338
name: protein deneddylation
namespace: biological_process
def: "The removal of a ubiquitin-like protein of the NEDD8 type from a protein." [GOC:krc]
is_a: GO:0070646 ! protein modification by small protein removal

[Term]
id: GO:0000339
name: RNA cap binding
namespace: molecular_function
def: "Interacting selectively and non-covalently with a 7-methylguanosine (m7G) group or derivative located at the 5' end of an RNA molecule." [GOC:krc]
synonym: "binding to mRNA cap" NARROW []
synonym: "mRNA cap binding" NARROW []
synonym: "snRNA cap binding" NARROW []
is_a: GO:0003723 ! RNA binding

[Term]
id: GO:0000340
name: RNA 7-methylguanosine cap binding
namespace: molecular_function
def: "Interacting selectively and non-covalently with the 7-methylguanosine group added cotranscriptionally to the 5' end of RNA molecules transcribed by polymerase II." [GOC:krc]
synonym: "RNA m7G cap binding" EXACT []
is_a: GO:0000339 ! RNA cap binding

[Term]
id: GO:0000341
name: RNA trimethylguanosine cap binding
namespace: molecular_function
def: "Interacting selectively and non-covalently with the trimethylguanosine (m(3)(2,2,7)-GTP) group located at the 5' end of some RNA molecules. Such trimethylated cap structures, generally produced by posttranscriptional modification of a 7-methylguanosine cap, are often found on snRNAs and snoRNAs transcribed by RNA polymerase II, but have also be found on snRNAs transcribed by RNA polymerase III. They have also been found on a subset of the mRNA population in some species, e.g. C. elegans." [GOC:krc]
synonym: "RNA m2,2,7G cap binding" EXACT []
is_a: GO:0000339 ! RNA cap binding

[Term]
id: GO:0000342
name: RNA cap 4 binding
namespace: molecular_function
def: "Interacting selectively and non-covalently with a hypermethylated cap structure consisting of 7-methylguanosine (m(7)G) followed by four methylated nucleotides (cap 4): 7-methylguanosine-ppp-N6, N6, 2'-O-trimethyladenosine-p-2'-O-methyladenosine-p-2'-O-methylcytosine-p-N3, 2'-O-dimethyluridine Such caps are known to be found at the 5' ends of SL RNAs of trypanosomatid protozoa." [GOC:krc, PMID:10880518, PMID:12121975]
is_a: GO:0000339 ! RNA cap binding

[Term]
id: GO:0000343
name: plastid-encoded plastid RNA polymerase complex A
namespace: cellular_component
def: "A plastid-encoded DNA-directed RNA polymerase complex that resembles eubacterial multisubunit RNA polymerases, with a core composed of alpha, beta, and beta-prime subunits. An additional subunit, a sigma factor, is required for promoter recognition. PEP-A is generated from the PEP-B form during chloroplast maturation to generate a complex composed of at least thirteen polypeptides that is not sensitive to the antibiotic rifampicin, like its precursor form the PEP-B complex." [PMID:10946105]
synonym: "PEP-A" EXACT []
is_a: GO:0000427 ! plastid-encoded plastid RNA polymerase complex

[Term]
id: GO:0000344
name: plastid-encoded plastid RNA polymerase complex B
namespace: cellular_component
def: "A plastid-encoded DNA-directed RNA polymerase complex that resembles eubacterial multisubunit RNA polymerases with a core composed of alpha, beta, and beta-prime subunits. An additional subunit, a sigma factor, is required for promoter recognition. PEP-B is distinguished from PEP-A by its sensitivity to the antibiotic rifampicin. PEP-B is found in both etioplasts and chloroplasts, but is the predominate form in etioplasts. It forms the core of the PEP-A form; the conversion from PEP-B to PEP-A occurs during chloroplast maturation." [PMID:10946105]
synonym: "PEP-B" EXACT []
is_a: GO:0000427 ! plastid-encoded plastid RNA polymerase complex

[Term]
id: GO:0000345
name: cytosolic DNA-directed RNA polymerase complex
namespace: cellular_component
def: "The eubacterial DNA-directed RNA polymerase is a multisubunit complex with a core composed of the essential subunits beta-prime, beta, and two copies of alpha and a fifth nonessential subunit called omega. An additional subunit, a sigma factor, is required for promoter recognition and specificity." [PMID:11158566]
subset: gosubset_prok
is_a: GO:0000428 ! DNA-directed RNA polymerase complex
is_a: GO:0044445 ! cytosolic part

[Term]
id: GO:0000346
name: transcription export complex
namespace: cellular_component
def: "The transcription export (TREX) complex couples transcription elongation by RNA polymerase II to mRNA export. The complex associates with the polymerase and travels with it along the length of the transcribed gene. TREX is composed of the THO transcription elongation complex as well as other proteins that couple THO to mRNA export proteins. The TREX complex is known to be found in a wide range of eukaryotes, including S. cerevisiae and metazoans." [GOC:krc, PMID:11979277]
subset: goslim_pir
synonym: "TREX complex" EXACT []
is_a: GO:0043234 ! protein complex
is_a: GO:0044428 ! nuclear part

[Term]
id: GO:0000347
name: THO complex
namespace: cellular_component
def: "The THO complex is a nuclear complex that is required for transcription elongation through genes containing tandemly repeated DNA sequences. The THO complex is also part of the TREX (TRanscription EXport) complex that is involved in coupling transcription to export of mRNAs to the cytoplasm. In S. cerevisiae, it is composed of four subunits: Hpr1p, Tho2p, Thp1p, and Mft1p, while the human complex is composed of 7 subunits." [GOC:krc, PMID:11060033, PMID:11979277, PMID:16983072]
subset: goslim_pir
is_a: GO:0043234 ! protein complex
is_a: GO:0044428 ! nuclear part

[Term]
id: GO:0000348
name: mRNA branch site recognition
namespace: biological_process
alt_id: GO:0000370
alt_id: GO:0000371
def: "Recognition of the pre-mRNA branch site sequence by components of the assembling spliceosome." [GOC:krc, ISBN:0879695897]
comment: Note that this step represents the formation of the B complex (yeast) or the A complex (mammalian).
synonym: "nuclear mRNA branch site recognition" EXACT [GOC:vw]
synonym: "spliceosomal A complex biosynthesis" NARROW []
synonym: "spliceosomal A complex formation" NARROW []
synonym: "spliceosomal B complex biosynthesis" NARROW []
synonym: "spliceosomal B complex formation" NARROW []
synonym: "U12-type nuclear mRNA branch site recognition" NARROW []
synonym: "U2-type nuclear mRNA branch site recognition" NARROW []
is_a: GO:0022618 ! ribonucleoprotein complex assembly
relationship: part_of GO:0000245 ! spliceosomal complex assembly

[Term]
id: GO:0000349
name: generation of catalytic spliceosome for first transesterification step
namespace: biological_process
alt_id: GO:0000356
alt_id: GO:0000357
def: "Formation of a catalytic spliceosome complex ready to perform the first splicing reaction. This occurs by an ATP-dependent conformational change of the pre-catalytic spliceosome." [GOC:krc, ISBN:0879695897]
comment: Note that this step represents the formation of the A2-2 complex (yeast) or the C1 complex (mammalian).
synonym: "catalytic spliceosome assembly for first transesterification step" RELATED []
synonym: "formation of catalytic spliceosome for first transesterification step" EXACT []
synonym: "spliceosomal A2-2 complex biosynthesis" NARROW []
synonym: "spliceosomal A2-2 complex formation" NARROW []
synonym: "spliceosomal C1 complex biosynthesis" NARROW []
synonym: "spliceosomal C1 complex formation" NARROW []
synonym: "U12-type catalytic spliceosome formation for first transesterification step" NARROW []
synonym: "U2-type catalytic spliceosome formation for first transesterification step" NARROW []
is_a: GO:0022618 ! ribonucleoprotein complex assembly
relationship: part_of GO:0000393 ! spliceosomal conformational changes to generate catalytic conformation

[Term]
id: GO:0000350
name: generation of catalytic spliceosome for second transesterification step
namespace: biological_process
alt_id: GO:0000358
alt_id: GO:0000359
def: "Conformational rearrangement of the spliceosomal complex containing the RNA products from the 1st step of splicing to form the catalytic site for the second step of splicing." [GOC:krc, ISBN:0879695897]
comment: Note that this step represents formation of the A2-3 complex (yeast) or the C2 complex (mammalian).
synonym: "catalytic spliceosome assembly for second transesterification step" RELATED []
synonym: "formation of catalytic spliceosome for second transesterification step" EXACT []
synonym: "formation of catalytic U12-type spliceosome for second transesterification step" NARROW []
synonym: "formation of catalytic U2-type spliceosome for second transesterification step" NARROW []
synonym: "formation of spliceosomal A2-2 complex" NARROW []
synonym: "formation of spliceosomal C1 complex" NARROW []
synonym: "lariat formation, 5'-splice site cleavage" RELATED []
synonym: "spliceosomal A2-3 complex biosynthesis" NARROW []
synonym: "spliceosomal A2-3 complex formation" NARROW []
synonym: "spliceosomal C2 complex biosynthesis" NARROW []
synonym: "spliceosomal C2 complex formation" NARROW []
is_a: GO:0022618 ! ribonucleoprotein complex assembly
relationship: part_of GO:0000393 ! spliceosomal conformational changes to generate catalytic conformation

[Term]
id: GO:0000352
name: trans assembly of SL-containing precatalytic spliceosome
namespace: biological_process
def: "Assembly of a spliceosomal complex containing the SL RNA and the pre-mRNA to be joined, as well as all the spliceosomal snRNPs involved in trans leader splicing. Formation of the trans leader spliceosome brings together the quadruple SL/U4/U5/U6 snRNP and the complex of the U2 snRNP with the splice site of the pre-mRNA." [GOC:krc, GOC:mtg_mpo, ISBN:0879695897]
synonym: "trans assembly of spliced leader-containing precatalytic spliceosome" EXACT []
is_a: GO:0022618 ! ribonucleoprotein complex assembly
relationship: part_of GO:0000245 ! spliceosomal complex assembly
relationship: part_of GO:0045291 ! mRNA trans splicing, SL addition

[Term]
id: GO:0000353
name: formation of quadruple SL/U4/U5/U6 snRNP
namespace: biological_process
def: "Formation of a quadruple snRNP complex composed of the spliced leader (SL) RNA along with the U4/U6-U5 tri-snRNP complex. Interactions that may facilitate this include a duplex between the SL and U6 RNAs and interactions between the U5 RNA and the exon sequence at the 5' splice site within the SL RNA." [GOC:krc, ISBN:0879695897]
comment: Note that this step is analogous to 5' splice site selection in cis-splicing.
is_a: GO:0022618 ! ribonucleoprotein complex assembly
relationship: part_of GO:0045291 ! mRNA trans splicing, SL addition

[Term]
id: GO:0000354
name: cis assembly of pre-catalytic spliceosome
namespace: biological_process
alt_id: GO:0000360
alt_id: GO:0000361
def: "Assembly of a spliceosomal complex containing the intact pre-mRNA and all of the spliceosomal snRNPs. This occurs when the tri-snRNP associates with the pre-mRNA and associated snRNPs in an ATP-dependent manner." [GOC:krc, GOC:mtg_mpo, ISBN:0879695897]
comment: Note that this step represents formation of the A2-1 complex (yeast) or the B1 complex (mammals).
synonym: "cis assembly of U12-type pre-catalytic spliceosome" NARROW []
synonym: "cis assembly of U2-type pre-catalytic spliceosome" NARROW []
synonym: "formation of spliceosomal A2-1 complex" NARROW []
synonym: "formation of spliceosomal B1 complex" NARROW []
synonym: "spliceosomal A2-1 complex biosynthesis" NARROW []
synonym: "spliceosomal A2-1 complex formation" NARROW []
synonym: "spliceosomal B1 complex biosynthesis" NARROW []
synonym: "spliceosomal B1 complex formation" NARROW []
is_a: GO:0022618 ! ribonucleoprotein complex assembly
relationship: part_of GO:0000245 ! spliceosomal complex assembly
relationship: part_of GO:0045292 ! mRNA cis splicing, via spliceosome

[Term]
id: GO:0000362
name: first U2-type spliceosomal transesterification activity
namespace: molecular_function
def: "OBSOLETE. Catalysis of the first transesterification reaction of U2-type spliceosomal mRNA splicing. The intron branch site adenosine is the nucleophile attacking the 5' splice site, resulting in cleavage at this position. In cis splicing, this is the step that forms a lariat structure of the intron RNA, which is still joined to the 3' exon. The catalytic site is thought to be formed by U6 and/or U2 snRNA, and/or associated proteins." [GOC:krc, ISBN:0879695897]
comment: This term was made obsolete because the activities used in the U2- and U12-type complexes are the same. The cellular component ontology should (and does) represent the two different complexes, but the molecular function ontology should not.
synonym: "lariat formation, 5'-splice site cleavage" BROAD []
is_obsolete: true
replaced_by: GO:0000384

[Term]
id: GO:0000363
name: first U12-type spliceosomal transesterification activity
namespace: molecular_function
def: "OBSOLETE. Catalysis of the first transesterification reaction of U12-type spliceosomal mRNA splicing. The intron branch site adenosine is the nucleophile attacking the 5' splice site, resulting in cleavage at this position. In cis splicing, this is the step that forms a lariat structure of the intron RNA, which is still joined to the 3' exon. The catalytic site is thought to be formed by U6atac snRNA and/or U2atac snRNA, and/or associated proteins." [GOC:krc, ISBN:0879695897]
comment: This term was made obsolete because the activities used in the U2- and U12-type complexes are the same. The cellular component ontology should (and does) represent the two different complexes, but the molecular function ontology should not.
synonym: "lariat formation, 5'-splice site cleavage" BROAD []
is_obsolete: true
replaced_by: GO:0000384

[Term]
id: GO:0000364
name: second U2-type spliceosomal transesterification activity
namespace: molecular_function
def: "OBSOLETE. Catalysis of the second transesterification reaction of U2-type spliceosomal mRNA splicing. Ligation of the two exons occurs via a transesterification reaction where the free 3'-hydroxyl group of the 5' exon is the nucleophile attacking the 3' splice site. Non-expressed sequences are now detached from the exons. In cis splicing, the intron is in a lariat structure. The catalytic site is thought to be formed by U6 and/or U2 snRNAs and/or associated proteins." [GOC:krc, ISBN:0879695897]
comment: This term was made obsolete because the activities used in the U2- and U12-type complexes are the same. The cellular component ontology should (and does) represent the two different complexes, but the molecular function ontology should not.
synonym: "3'-splice site cleavage, exon ligation" BROAD []
is_obsolete: true
replaced_by: GO:0000386

[Term]
id: GO:0000365
name: mRNA trans splicing, via spliceosome
namespace: biological_process
def: "The joining together of exons from two different primary transcripts of messenger RNA (mRNA) via a spliceosomal mechanism, so that mRNA consisting only of the joined exons is produced." [GOC:krc, ISBN:0879695897]
synonym: "nuclear mRNA trans splicing, via spliceosome" EXACT [GOC:vw]
synonym: "nuclear mRNA trans splicing, via U2-type spliceosome" NARROW []
is_a: GO:0000398 ! mRNA splicing, via spliceosome

[Term]
id: GO:0000366
name: intergenic mRNA trans splicing
namespace: biological_process
def: "The joining together of two independently transcribed RNAs from two different genes, each of which also produces mRNA(s) via cis-splicing." [GOC:krc, PMID:11726664, PMID:12110900]
synonym: "intergenic nuclear mRNA trans splicing" EXACT [GOC:vw]
is_a: GO:0000365 ! mRNA trans splicing, via spliceosome
is_a: GO:0000380 ! alternative mRNA splicing, via spliceosome

[Term]
id: GO:0000367
name: second U12-type spliceosomal transesterification activity
namespace: molecular_function
def: "OBSOLETE. Catalysis of the second transesterification reaction of U12-type spliceosomal mRNA splicing. Ligation of the two exons occurs via a transesterification reaction where the free 3'-hydroxyl group of the 5' exon is the nucleophile attacking the 3' splice site. Non-expressed sequences are now detached from the exons. In cis splicing, the intron is in a lariat structure. The catalytic site is thought to be formed by U6 and/or U2 snRNAs and/or associated proteins." [GOC:krc, ISBN:0879695897]
comment: This term was made obsolete because the activities used in the U2- and U12-type complexes are the same. The cellular component ontology should (and does) represent the two different complexes, but the molecular function ontology should not.
synonym: "3'-splice site cleavage, exon ligation" BROAD []
is_obsolete: true
replaced_by: GO:0000386

[Term]
id: GO:0000372
name: Group I intron splicing
namespace: biological_process
def: "The splicing of Group I introns. This occurs by a ribozymic mechanism where the intron sequence forms a distinct 3D structure, characteristic of Group I introns and involved in determining the locations of the splice sites (there do not appear to be consensus splice site sequences) as well as having a role in catalyzing the splicing reactions, though protein factors are also required in vivo. Splicing occurs by a series of two transesterification reactions, generally with exogenous guanosine as the initiating nucleophile. The intron is excised as a linear piece (though it may subsequently circularize)." [GOC:krc, PMID:11377794]
comment: Note that Group I introns are known to be found in a number of places: rRNA, mRNA, and tRNA in organelles of fungi, plants, and protists; tRNA and mRNA of bacteria and bacteriophage; rRNA of protists and fungi; and occasionally in mRNA of animal mitochondria (e.g. sea anemone).
subset: gosubset_prok
synonym: "mRNA splicing" RELATED []
is_a: GO:0000376 ! RNA splicing, via transesterification reactions with guanosine as nucleophile

[Term]
id: GO:0000373
name: Group II intron splicing
namespace: biological_process
def: "The splicing of Group II introns. This occurs by a ribozymic mechanism where the intron sequence forms a distinct 3D structure, characteristic of Group II introns and containing splice site consensus sequences, that is involved in catalyzing the splicing reactions, though protein factors are also required in vivo. Splicing occurs by a series of two transesterification reactions (mechanistically similar to those for splicing of nuclear mRNAs) initiated by a bulged adenosine residue within the intron sequence as the initiating nucleophile. The intron is excised as a lariat." [GOC:krc, PMID:11377794]
comment: Note that Group II introns are known to be found in a number of places: rRNA, mRNA, and tRNA in organelles of fungi, plants, and protists; and mRNA of bacteria.
subset: gosubset_prok
synonym: "mRNA splicing" RELATED []
is_a: GO:0000377 ! RNA splicing, via transesterification reactions with bulged adenosine as nucleophile

[Term]
id: GO:0000374
name: Group III intron splicing
namespace: biological_process
def: "The splicing of Group III introns. This occurs by a ribozymic mechanism where the intron sequence forms a distinct 3D structure, characteristic of Group III introns, that is involved in catalyzing the splicing reactions, though protein factors are also required in vivo. Splicing occurs by a series of two transesterification reactions begun by a bulged adenosine residue within the intron sequence as the initiating nucleophile. The intron is excised as a lariat. Though very similar in structure and mechanism to Group II introns, Group III introns are smaller and more streamlined and the splice site consensus sequences are not as well conserved." [GOC:krc, PMID:11377794]
comment: Note that Group III introns are known to be found in mRNA of plastids of euglenoid protists.
subset: gosubset_prok
synonym: "mRNA splicing" RELATED []
is_a: GO:0000377 ! RNA splicing, via transesterification reactions with bulged adenosine as nucleophile

[Term]
id: GO:0000375
name: RNA splicing, via transesterification reactions
namespace: biological_process
alt_id: GO:0000385
alt_id: GO:0031202
def: "Splicing of RNA via a series of two transesterification reactions." [GOC:krc]
comment: Note that nuclear mRNA, Group I, Group II, and Group III introns are all spliced by a series of two transesterification reactions that occur within the RNA itself, or between two RNAs in trans splicing. Some of these require one or more proteins to stabilize the catalytic conformation, while others are autocatalytic. Note that tRNA introns are spliced by a different catalytic mechanism.
subset: gosubset_prok
synonym: "pre-mRNA splicing factor activity" RELATED [GOC:krc, GOC:mah]
synonym: "RNA splicing factor activity, transesterification mechanism" RELATED [GOC:krc, GOC:mah]
synonym: "spliceosomal catalysis" RELATED []
is_a: GO:0008380 ! RNA splicing

[Term]
id: GO:0000376
name: RNA splicing, via transesterification reactions with guanosine as nucleophile
namespace: biological_process
def: "Splicing of RNA via a series of two transesterification reactions with exogenous guanosine as the initiating nucleophile." [GOC:krc, PMID:11377794]
subset: gosubset_prok
is_a: GO:0000375 ! RNA splicing, via transesterification reactions

[Term]
id: GO:0000377
name: RNA splicing, via transesterification reactions with bulged adenosine as nucleophile
namespace: biological_process
def: "Splicing of RNA via a series of two transesterification reactions with a bulged adenosine residue from the intron branch point as the initiating nucleophile. When the initial RNA for the splicing reaction is a single molecule (cis splicing), the excised intron is released in a lariat structure." [GOC:krc, PMID:11377794]
subset: gosubset_prok
synonym: "lariat RNA biosynthesis" RELATED []
synonym: "lariat RNA formation" RELATED []
is_a: GO:0000375 ! RNA splicing, via transesterification reactions

[Term]
id: GO:0000378
name: RNA exon ligation
namespace: biological_process
def: "The RNA metabolic process that joins two exons, each of which has free ends that were generated by endonucleolytic cleavages, by a ligation reaction." [GOC:krc, ISBN:0879695897]
comment: Note that this is not a part of spliceosomal RNA splicing.
subset: gosubset_prok
is_a: GO:0016070 ! RNA metabolic process
relationship: part_of GO:0000394 ! RNA splicing, via endonucleolytic cleavage and ligation

[Term]
id: GO:0000379
name: tRNA-type intron splice site recognition and cleavage
namespace: biological_process
def: "RNA processing that begins when the tertiary structure of a tRNA type intron is recognized, and ends when the endonucleolytic cleavage of the RNA at both the 5' and 3' splice sites occurs." [GOC:krc, GOC:mah, ISBN:0879695897]
subset: gosubset_prok
is_a: GO:0006396 ! RNA processing
relationship: part_of GO:0006388 ! tRNA splicing, via endonucleolytic cleavage and ligation

[Term]
id: GO:0000380
name: alternative mRNA splicing, via spliceosome
namespace: biological_process
def: "The process of generating multiple mRNA molecules from a given set of exons by differential use of exons from the primary transcript(s) to form multiple mature mRNAs that vary in their exon composition." [GOC:krc, PMID:12110900]
comment: Note that this process most commonly occurs in cis, selecting or skipping exons from the same primary transcript, but it has also been observed to occur in trans at low frequency, at least in some mammals.
synonym: "alternative nuclear mRNA splicing, via spliceosome" EXACT [GOC:vw]
synonym: "splice site selection" BROAD []
is_a: GO:0000398 ! mRNA splicing, via spliceosome

[Term]
id: GO:0000381
name: regulation of alternative mRNA splicing, via spliceosome
namespace: biological_process
def: "Any process that modulates the frequency, rate or extent of alternative splicing of nuclear mRNAs." [GOC:krc]
synonym: "regulation of alternative nuclear mRNA splicing, via spliceosome" EXACT [GOC:vw]
synonym: "splice site selection" BROAD []
is_a: GO:0048024 ! regulation of mRNA splicing, via spliceosome
relationship: regulates GO:0000380 ! alternative mRNA splicing, via spliceosome

[Term]
id: GO:0000384
name: first spliceosomal transesterification activity
namespace: molecular_function
def: "Catalysis of the first transesterification reaction of spliceosomal mRNA splicing. The intron branch site adenosine is the nucleophile attacking the 5' splice site, resulting in cleavage at this position. In cis splicing, this is the step that forms a lariat structure of the intron RNA, while it is still joined to the 3' exon." [GOC:krc, ISBN:0879695897]
synonym: "lariat formation, 5'-splice site cleavage" RELATED []
is_a: GO:0003824 ! catalytic activity

[Term]
id: GO:0000386
name: second spliceosomal transesterification activity
namespace: molecular_function
def: "Catalysis of the second transesterification reaction of spliceosomal mRNA splicing. Ligation of the two exons occurs via a transesterification reaction where the free 3'-hydroxyl group of the 5' exon is the nucleophile attacking the 3' splice site. Non-expressed sequences are now detached from the exons. In cis splicing, the intron is in a lariat structure." [GOC:krc, ISBN:0879695897]
synonym: "3'-splice site cleavage, exon ligation" BROAD []
synonym: "lariat formation, 5'-splice site cleavage" RELATED []
is_a: GO:0003824 ! catalytic activity

[Term]
id: GO:0000387
name: spliceosomal snRNP assembly
namespace: biological_process
def: "The aggregation, arrangement and bonding together of one or more snRNA and multiple protein components to form a ribonucleoprotein complex that is involved in formation of the spliceosome." [GOC:krc, GOC:mah, ISBN:0879695897]
synonym: "spliceosomal snRNP biogenesis" RELATED [GOC:mah]
xref: Reactome:REACT_10002 "snRNA Cap hypermethylation, Homo sapiens"
xref: Reactome:REACT_10041 "Loading and methylation of Sm proteins onto SMN Complexes, Homo sapiens"
xref: Reactome:REACT_100869 "snRNP:Snurportin complex formation, Canis familiaris"
xref: Reactome:REACT_100915 "snRNP:Snurportin complex formation, Rattus norvegicus"
xref: Reactome:REACT_101141 "snRNP Assembly, Mus musculus"
xref: Reactome:REACT_102135 "snRNA Cap hypermethylation, Danio rerio"
xref: Reactome:REACT_102362 "snRNP complex assembly, Danio rerio"
xref: Reactome:REACT_107811 "snRNP Assembly, Gallus gallus"
xref: Reactome:REACT_108169 "snRNA Cap hypermethylation, Rattus norvegicus"
xref: Reactome:REACT_108689 "snRNP Assembly, Rattus norvegicus"
xref: Reactome:REACT_109502 "Loading and methylation of Sm proteins onto SMN Complexes, Danio rerio"
xref: Reactome:REACT_11066 "snRNP Assembly, Homo sapiens"
xref: Reactome:REACT_112455 "Loading and methylation of Sm proteins onto SMN Complexes, Xenopus tropicalis"
xref: Reactome:REACT_29060 "snRNP:Snurportin complex formation, Drosophila melanogaster"
xref: Reactome:REACT_29381 "snRNA Cap hypermethylation, Gallus gallus"
xref: Reactome:REACT_29703 "snRNP Assembly, Taeniopygia guttata"
xref: Reactome:REACT_29866 "snRNP:Snurportin complex formation, Mus musculus"
xref: Reactome:REACT_30125 "snRNP complex assembly, Bos taurus"
xref: Reactome:REACT_30397 "snRNP Assembly, Sus scrofa"
xref: Reactome:REACT_30799 "snRNP:Snurportin complex formation, Danio rerio"
xref: Reactome:REACT_30895 "snRNP complex assembly, Canis familiaris"
xref: Reactome:REACT_31007 "snRNP complex assembly, Mus musculus"
xref: Reactome:REACT_31363 "snRNP complex assembly, Gallus gallus"
xref: Reactome:REACT_31615 "snRNP Assembly, Drosophila melanogaster"
xref: Reactome:REACT_32359 "snRNP complex assembly, Rattus norvegicus"
xref: Reactome:REACT_54083 "snRNA Cap hypermethylation, Bos taurus"
xref: Reactome:REACT_77054 "snRNP Assembly, Canis familiaris"
xref: Reactome:REACT_79845 "snRNA Cap hypermethylation, Xenopus tropicalis"
xref: Reactome:REACT_81235 "Loading and methylation of Sm proteins onto SMN Complexes, Mus musculus"
xref: Reactome:REACT_81911 "snRNP complex assembly, Xenopus tropicalis"
xref: Reactome:REACT_82745 "snRNA Cap hypermethylation, Drosophila melanogaster"
xref: Reactome:REACT_85882 "snRNP Assembly, Danio rerio"
xref: Reactome:REACT_86133 "snRNP complex assembly, Drosophila melanogaster"
xref: Reactome:REACT_88437 "snRNP Assembly, Xenopus tropicalis"
xref: Reactome:REACT_88858 "snRNA Cap hypermethylation, Canis familiaris"
xref: Reactome:REACT_93259 "snRNP:Snurportin complex formation, Xenopus tropicalis"
xref: Reactome:REACT_93444 "snRNP Assembly, Bos taurus"
xref: Reactome:REACT_93869 "snRNP:Snurportin complex formation, Gallus gallus"
xref: Reactome:REACT_95210 "snRNA Cap hypermethylation, Mus musculus"
xref: Reactome:REACT_99021 "snRNP:Snurportin complex formation, Bos taurus"
xref: Reactome:REACT_9946 "snRNP:Snurportin complex formation, Homo sapiens"
xref: Reactome:REACT_9957 "snRNP complex assembly, Homo sapiens"
is_a: GO:0022618 ! ribonucleoprotein complex assembly
relationship: part_of GO:0000398 ! mRNA splicing, via spliceosome

[Term]
id: GO:0000388
name: spliceosome conformational change to release U4 (or U4atac) and U1 (or U11)
namespace: biological_process
alt_id: GO:0000396
alt_id: GO:0000397
def: "Rearrangement of the pre-catalytic spliceosome containing U4 (or U4atac) and U1 (or U11) snRNPs to unpair U4 (or U4atac) from U6 (or U6atac) and release it from the spliceosomal complex along with U1 (or U11)." [GOC:krc, ISBN:0879695897]
comment: Note that this step represents formation of the A1 complex (yeast) or the B2 complex (mammalian).
synonym: "3'-splice site cleavage, exon ligation" BROAD []
synonym: "spliceosomal A1 complex biosynthesis" NARROW []
synonym: "spliceosomal A1 complex formation" NARROW []
synonym: "spliceosomal B2 complex biosynthesis" NARROW []
synonym: "spliceosomal B2 complex formation" NARROW []
synonym: "U12-type spliceosome conformational change to release U4atac and U11" NARROW []
synonym: "U2-type spliceosome conformational change to release U4 and U1" NARROW []
is_a: GO:0022618 ! ribonucleoprotein complex assembly
relationship: part_of GO:0000393 ! spliceosomal conformational changes to generate catalytic conformation

[Term]
id: GO:0000389
name: mRNA 3'-splice site recognition
namespace: biological_process
alt_id: GO:0000382
alt_id: GO:0000383
def: "Recognition of the intron 3'-splice site by components of the assembling U2- or U12-type spliceosome." [GOC:krc, ISBN:0879695897]
synonym: "nuclear mRNA 3'-splice site recognition" EXACT [GOC:vw]
synonym: "U12-type nuclear mRNA 3'-splice site recognition" NARROW []
synonym: "U2-type nuclear mRNA 3'-splice site recognition" NARROW []
is_a: GO:0006376 ! mRNA splice site selection

[Term]
id: GO:0000390
name: spliceosomal complex disassembly
namespace: biological_process
alt_id: GO:0000391
alt_id: GO:0000392
def: "Disassembly of a spliceosomal complex with the ATP-dependent release of the product RNAs, one of which is composed of the joined exons. In cis splicing, the other product is the excised sequence, often a single intron, in a lariat structure." [GOC:krc, ISBN:0879695897]
synonym: "spliceosome complex disassembly" EXACT []
synonym: "spliceosome disassembly" BROAD []
synonym: "U12-type spliceosome disassembly" NARROW []
synonym: "U2-type spliceosome disassembly" NARROW []
is_a: GO:0032988 ! ribonucleoprotein complex disassembly
relationship: part_of GO:0000398 ! mRNA splicing, via spliceosome

[Term]
id: GO:0000393
name: spliceosomal conformational changes to generate catalytic conformation
namespace: biological_process
def: "Structural rearrangements of the spliceosome complex, containing RNA to be spliced, to generate a catalytic conformation." [GOC:krc]
synonym: "3'-splice site cleavage, exon ligation" BROAD []
is_a: GO:0022618 ! ribonucleoprotein complex assembly
relationship: part_of GO:0000398 ! mRNA splicing, via spliceosome

[Term]
id: GO:0000394
name: RNA splicing, via endonucleolytic cleavage and ligation
namespace: biological_process
def: "Splicing of RNA via recognition of the folded RNA structure that brings the 5' and 3' splice sites into proximity and cleavage of the RNA at both the 3' and 5' splice sites by an endonucleolytic mechanism, followed by ligation of the exons." [GOC:krc, ISBN:0879695897]
comment: Note that while typically associated with tRNA splicing, this mechanism of splicing is known to be used for some non-tRNA substrates, e.g. HAC1 (YFL031W) in S. cerevisiae and an intron in the 23S rRNA of the Archaeal species Desulfurococcus mobilis.
subset: gosubset_prok
synonym: "mRNA splicing" BROAD []
is_a: GO:0008380 ! RNA splicing

[Term]
id: GO:0000395
name: mRNA 5'-splice site recognition
namespace: biological_process
alt_id: GO:0000368
alt_id: GO:0000369
def: "Recognition of the intron 5'-splice site by components of the assembling spliceosome." [GOC:krc, ISBN:0879695897]
comment: Note that this step represents formation of the Commitment Complex (CC, in yeast) or the E complex (mammalian).
synonym: "nuclear mRNA 5' splice site recognition" EXACT []
synonym: "nuclear mRNA 5'-splice site recognition" EXACT [GOC:vw]
synonym: "spliceosomal CC complex biosynthesis" NARROW []
synonym: "spliceosomal CC complex formation" NARROW []
synonym: "spliceosomal commitment complex biosynthesis" NARROW []
synonym: "spliceosomal commitment complex formation" NARROW []
synonym: "spliceosomal E complex biosynthesis" NARROW []
synonym: "spliceosomal E complex formation" NARROW []
synonym: "U12-type nuclear mRNA 5' splice site recognition" NARROW []
synonym: "U12-type nuclear mRNA 5'-splice site recognition" NARROW []
synonym: "U2-type nuclear mRNA 5' splice site recognition" NARROW []
synonym: "U2-type nuclear mRNA 5'-splice site recognition" NARROW []
is_a: GO:0006376 ! mRNA splice site selection
relationship: part_of GO:0045292 ! mRNA cis splicing, via spliceosome

[Term]
id: GO:0000398
name: mRNA splicing, via spliceosome
namespace: biological_process
alt_id: GO:0006374
alt_id: GO:0006375
def: "The joining together of exons from one or more primary transcripts of messenger RNA (mRNA) and the excision of intron sequences, via a spliceosomal mechanism, so that mRNA consisting only of the joined exons is produced." [GOC:krc, ISBN:0198506732, ISBN:0879695897]
comment: Note that although the many U12-type introns have the sequence AT-AC at the intron termini, some introns with these terminal sequences are spliced by the U2-type spliceosome. The distinguishing characteristics are sequences near the 5' splice site and the branch point sequences of the intron. Note that although the majority of U2-type introns have the sequence GU-AG at the intron termini, some introns with these terminal sequences are spliced by the U12-type spliceosome. The distinguishing characteristics are sequences near the 5' splice site and the branch point sequences of the intron.
synonym: "mRNA splicing" BROAD []
synonym: "nuclear mRNA splicing via U12-type spliceosome" NARROW []
synonym: "nuclear mRNA splicing via U2-type spliceosome" NARROW []
synonym: "nuclear mRNA splicing, via spliceosome" EXACT [GOC:krc, GOC:vw]
synonym: "pre-mRNA splicing" BROAD []
synonym: "splicing AT-AC intron" RELATED []
synonym: "splicing GT-AG intron" RELATED []
xref: Reactome:REACT_101135 "mRNA Splicing - Minor Pathway, Drosophila melanogaster"
xref: Reactome:REACT_101749 "mRNA Splicing - Minor Pathway, Caenorhabditis elegans"
xref: Reactome:REACT_106268 "mRNA Splicing - Major Pathway, Gallus gallus"
xref: Reactome:REACT_107907 "mRNA Splicing - Minor Pathway, Schizosaccharomyces pombe"
xref: Reactome:REACT_109091 "mRNA Splicing - Minor Pathway, Rattus norvegicus"
xref: Reactome:REACT_112200 "mRNA Splicing - Major Pathway, Arabidopsis thaliana"
xref: Reactome:REACT_114266 "mRNA Splicing - Major Pathway, Oryza sativa"
xref: Reactome:REACT_114738 "mRNA Splicing - Major Pathway, Taeniopygia guttata"
xref: Reactome:REACT_1753 "mRNA Splicing - Minor Pathway, Homo sapiens"
xref: Reactome:REACT_30984 "mRNA Splicing - Minor Pathway, Plasmodium falciparum"
xref: Reactome:REACT_32449 "mRNA Splicing - Minor Pathway, Canis familiaris"
xref: Reactome:REACT_34020 "mRNA Splicing - Minor Pathway, Dictyostelium discoideum"
xref: Reactome:REACT_467 "mRNA Splicing - Major Pathway, Homo sapiens"
xref: Reactome:REACT_81417 "mRNA Splicing - Major Pathway, Canis familiaris"
xref: Reactome:REACT_82149 "mRNA Splicing - Minor Pathway, Danio rerio"
xref: Reactome:REACT_85452 "mRNA Splicing - Major Pathway, Bos taurus"
xref: Reactome:REACT_86489 "mRNA Splicing - Minor Pathway, Mus musculus"
xref: Reactome:REACT_88186 "mRNA Splicing - Minor Pathway, Oryza sativa"
xref: Reactome:REACT_89168 "mRNA Splicing - Minor Pathway, Gallus gallus"
xref: Reactome:REACT_90296 "mRNA Splicing - Major Pathway, Danio rerio"
xref: Reactome:REACT_91088 "mRNA Splicing - Minor Pathway, Arabidopsis thaliana"
xref: Reactome:REACT_91611 "mRNA Splicing - Major Pathway, Drosophila melanogaster"
xref: Reactome:REACT_91773 "mRNA Splicing - Minor Pathway, Bos taurus"
xref: Reactome:REACT_93740 "mRNA Splicing - Major Pathway, Caenorhabditis elegans"
xref: Reactome:REACT_93843 "mRNA Splicing - Major Pathway, Rattus norvegicus"
xref: Reactome:REACT_95764 "mRNA Splicing - Major Pathway, Mus musculus"
xref: Reactome:REACT_99123 "mRNA Splicing - Major Pathway, Xenopus tropicalis"
xref: Reactome:REACT_99763 "mRNA Splicing - Minor Pathway, Xenopus tropicalis"
is_a: GO:0000377 ! RNA splicing, via transesterification reactions with bulged adenosine as nucleophile
is_a: GO:0006397 ! mRNA processing

[Term]
id: GO:0000399
name: cellular bud neck septin structure
namespace: cellular_component
def: "Any of a series of septin structures that are localized in the bud neck of a budding fungal cell during the cell cycle." [GOC:krc]
is_a: GO:0032155 ! cell division site part
relationship: part_of GO:0005935 ! cellular bud neck

[Term]
id: GO:0000400
name: four-way junction DNA binding
namespace: molecular_function
def: "Interacting selectively and non-covalently with DNA containing four-way junctions, also known as Holliday junctions, a structure where two DNA double strands are held together by reciprocal exchange of two of the four strands, one strand each from the two original helices." [GOC:krc, ISBN:0815332181, PMID:15563464]
synonym: "forked DNA binding" BROAD []
synonym: "Holliday junction binding" EXACT []
is_a: GO:0000217 ! DNA secondary structure binding

[Term]
id: GO:0000401
name: open form four-way junction DNA binding
namespace: molecular_function
def: "Interacting selectively and non-covalently with DNA containing the open form of a four-way junction, also known as a Holliday junction, a structure where two DNA double strands are held together by reciprocal exchange of two of the four strands, one strand each from the two original helices. The open form of a four-way junction can be diagrammed without any of the strands crossing over." [GOC:krc, ISBN:0815332181, PMID:15563464]
synonym: "open form Holliday junction binding" EXACT []
is_a: GO:0000400 ! four-way junction DNA binding

[Term]
id: GO:0000402
name: crossed form four-way junction DNA binding
namespace: molecular_function
def: "Interacting selectively and non-covalently with DNA containing the crossed form of a four-way junction, also known as a Holliday junction, a structure where two DNA double strands are held together by reciprocal exchange of two of the four strands, one strand each from the two original helices. The crossed form of a four-way junction cannot be diagrammed without any of the strands crossing over, and instead contains a single crossover between two of the strands." [GOC:krc, ISBN:0815332181, PMID:15563464]
synonym: "crossed form Holliday junction binding" EXACT []
is_a: GO:0000400 ! four-way junction DNA binding

[Term]
id: GO:0000403
name: Y-form DNA binding
namespace: molecular_function
def: "Interacting selectively and non-covalently with segment of DNA shaped like a Y. This shape occurs when DNA contains a region of paired double-stranded DNA on one end and a region of unpaired DNA strands on the opposite end." [GOC:elh, PMID:16781730]
synonym: "forked DNA binding" BROAD []
synonym: "splayed Y-form DNA binding" EXACT []
is_a: GO:0000217 ! DNA secondary structure binding

[Term]
id: GO:0000404
name: heteroduplex DNA loop binding
namespace: molecular_function
def: "Interacting selectively and non-covalently with DNA containing a loop. A loop occurs when DNA contains a large insertion or deletion that causes a region of unpaired single-stranded DNA to loop out, while the rest of the DNA is in a paired double-stranded configuration." [GOC:elh, PMID:16781730]
synonym: "loop DNA binding" RELATED [GOC:jh]
is_a: GO:0000217 ! DNA secondary structure binding
is_a: GO:0032135 ! DNA insertion or deletion binding

[Term]
id: GO:0000405
name: bubble DNA binding
namespace: molecular_function
def: "Interacting selectively and non-covalently with DNA that contains a bubble. A bubble occurs when DNA contains a region of unpaired, single-stranded DNA flanked on both sides by regions of paired, double-stranded DNA." [GOC:elh, GOC:vw, PMID:16781730]
is_a: GO:0000217 ! DNA secondary structure binding

[Term]
id: GO:0000406
name: double-strand/single-strand DNA junction binding
namespace: molecular_function
def: "Interacting selectively and non-covalently with a region of DNA that contains double-stranded DNA flanked by a region of single-stranded DNA." [GOC:elh, PMID:16781730]
is_a: GO:0000217 ! DNA secondary structure binding

[Term]
id: GO:0000407
name: pre-autophagosomal structure
namespace: cellular_component
def: "A punctate structure localized in the vicinity of the vacuole that is required for the formation of autophagosomes." [GOC:elh, PMID:11689437, PMID:12048214, PMID:12554655]
synonym: "isolation membrane" RELATED []
synonym: "PAS" EXACT []
synonym: "perivacuolar space" NARROW []
synonym: "phagophore" RELATED [GOC:bf]
synonym: "phagophore assembly site" RELATED []
is_a: GO:0044444 ! cytoplasmic part

[Term]
id: GO:0000408
name: EKC/KEOPS complex
namespace: cellular_component
def: "A protein complex proposed to be involved in transcription as well as promoting telomere uncapping and telomere elongation. For example, in Saccharomyces cerevisiae the complex contains Bud32p, Kae1p, Gon7p, Cgi121p, and Pcc1p." [GOC:elh, PMID:16564010, PMID:16874308]
synonym: "Endopeptidase-like Kinase Chromatin-associated protein complex" EXACT []
synonym: "Kinase, putative Endopeptidase and Other Proteins of Small size protein complex" EXACT []
is_a: GO:0043234 ! protein complex
is_a: GO:0044424 ! intracellular part

[Term]
id: GO:0000409
name: regulation of transcription by galactose
namespace: biological_process
def: "Any process involving galactose that modulates the frequency, rate or extent or transcription." [GOC:go_curators]
subset: gosubset_prok
is_a: GO:0045990 ! carbon catabolite regulation of transcription

[Term]
id: GO:0000410
name: negative regulation of transcription by galactose
namespace: biological_process
def: "Any process involving galactose that stops, prevents or reduces the rate of transcription." [GOC:mah]
synonym: "down regulation of transcription by galactose" EXACT []
synonym: "down-regulation of transcription by galactose" EXACT []
synonym: "downregulation of transcription by galactose" EXACT []
synonym: "inhibition of transcription by galactose" NARROW []
is_a: GO:0000409 ! regulation of transcription by galactose
is_a: GO:0045013 ! carbon catabolite repression of transcription

[Term]
id: GO:0000411
name: positive regulation of transcription by galactose
namespace: biological_process
def: "Any process involving galactose that activates or increases the rate of transcription." [GOC:go_curators]
synonym: "activation of transcription by galactose" NARROW []
synonym: "stimulation of transcription by galactose" NARROW []
synonym: "up regulation of transcription by galactose" EXACT []
synonym: "up-regulation of transcription by galactose" EXACT []
synonym: "upregulation of transcription by galactose" EXACT []
is_a: GO:0000409 ! regulation of transcription by galactose
is_a: GO:0045991 ! carbon catabolite activation of transcription

[Term]
id: GO:0000412
name: histone peptidyl-prolyl isomerization
namespace: biological_process
def: "The modification of a histone by cis-trans isomerization of a proline residue." [GOC:krc]
synonym: "histone proline isomerization" EXACT []
is_a: GO:0000413 ! protein peptidyl-prolyl isomerization
is_a: GO:0016570 ! histone modification

[Term]
id: GO:0000413
name: protein peptidyl-prolyl isomerization
namespace: biological_process
def: "The modification of a protein by cis-trans isomerization of a proline residue." [GOC:krc, PMID:16959570]
synonym: "protein proline isomerization" EXACT []
is_a: GO:0018208 ! peptidyl-proline modification

[Term]
id: GO:0000414
name: regulation of histone H3-K36 methylation
namespace: biological_process
def: "Any process that modulates the frequency, rate or extent of the covalent addition of a methyl group to the lysine at position 36 of histone H3." [GOC:krc]
is_a: GO:0031060 ! regulation of histone methylation
relationship: regulates GO:0010452 ! histone H3-K36 methylation

[Term]
id: GO:0000415
name: negative regulation of histone H3-K36 methylation
namespace: biological_process
def: "Any process that stops, prevents, or reduces the frequency, rate or extent of the covalent addition of a methyl group to the lysine at position 36 of histone H3." [GOC:krc]
synonym: "down regulation of histone H3-K36 methylation" EXACT []
synonym: "down-regulation of histone H3-K36 methylation" EXACT []
synonym: "downregulation of histone H3-K36 methylation" EXACT []
synonym: "inhibition of histone H3-K36 methylation" NARROW []
is_a: GO:0000414 ! regulation of histone H3-K36 methylation
is_a: GO:0031061 ! negative regulation of histone methylation
relationship: negatively_regulates GO:0010452 ! histone H3-K36 methylation

[Term]
id: GO:0000416
name: positive regulation of histone H3-K36 methylation
namespace: biological_process
def: "Any process that activates or increases the frequency, rate or extent of the covalent addition of a methyl group to the lysine at position 36 of histone H3." [GOC:krc]
synonym: "activation of histone H3-K36 methylation" NARROW []
synonym: "stimulation of histone H3-K36 methylation" NARROW []
synonym: "up regulation of histone H3-K36 methylation" EXACT []
synonym: "up-regulation of histone H3-K36 methylation" EXACT []
synonym: "upregulation of histone H3-K36 methylation" EXACT []
is_a: GO:0000414 ! regulation of histone H3-K36 methylation
is_a: GO:0031062 ! positive regulation of histone methylation
relationship: positively_regulates GO:0010452 ! histone H3-K36 methylation

[Term]
id: GO:0000417
name: HIR complex
namespace: cellular_component
def: "A protein complex proposed to be involved in replication-independent nucleosome assembly, by promoting histone deposition onto DNA. For example, in Saccharomyces, the complex contains Hir1p, Hir2p, Hir3p, and Hpc2p." [GOC:elh, GOC:mah, PMID:16303565, PMID:17180700]
synonym: "HIRA complex" EXACT [PMID:19620282, PMID:20976105]
is_a: GO:0043234 ! protein complex

[Term]
id: GO:0000418
name: DNA-directed RNA polymerase IV complex
namespace: cellular_component
alt_id: GO:0000420
def: "RNA polymerase IV is a multisubunit RNA polymerase complex found in the nucleus of plants and involved in accumulation of siRNAs and in DNA methylation-dependent silencing of endogenous repeated sequences. Pol IV is composed of subunits that are paralogous or identical to the 12 subunits of Pol II. The largest and second-largest subunits of Pol IV are the catalytic subunits and share similarity with the corresponding subunits of other eukaryotic and bacterial multisubunit RNA polymerases. The second largest subunit is also found in RNA polymerase V, while the largest subunit is found only in RNAP IV complex." [GOC:krc, GOC:mtg_sensu, PMID:15692015, PMID:15766525, PMID:16140984, PMID:19110459]
synonym: "DNA-directed RNA polymerase IVa complex" EXACT []
is_a: GO:0044451 ! nucleoplasm part
is_a: GO:0055029 ! nuclear DNA-directed RNA polymerase complex

[Term]
id: GO:0000419
name: DNA-directed RNA polymerase V complex
namespace: cellular_component
alt_id: GO:0080137
def: "RNA polymerase V is a multisubunit RNA polymerase complex found in the nucleus of plants and involved in accumulation of siRNAs and in DNA methylation-dependent silencing of endogenous repeated sequences. Pol V is composed of subunits that are paralogous or identical to the 12 subunits of Pol II. Two large subunits comprise the most conserved portion including the catalytic site and share similarity with other eukaryotic and bacterial multisubunit RNA polymerases. The second largest subunit is also found in RNA polymerase IVa, while the largest subunit is found only in the IVa complex and contains an extended C-terminal domain (CTD) that includes multiple repeats of a 16 amino-acid consensus sequence as well as other sequences. The remainder of the complex is composed of smaller subunits." [GOC:krc, GOC:mtg_sensu, PMID:16140984, PMID:19110459]
synonym: "DNA-directed RNA polymerase IVb complex" EXACT []
is_a: GO:0055029 ! nuclear DNA-directed RNA polymerase complex

[Term]
id: GO:0000421
name: autophagic vacuole membrane
namespace: cellular_component
def: "The lipid bilayer surrounding an autophagic vacuole, a double-membrane-bounded vesicle in which endogenous cellular material is sequestered." [GOC:isa_complete]
synonym: "autophagosome membrane" EXACT []
is_a: GO:0005774 ! vacuolar membrane
relationship: part_of GO:0005776 ! autophagic vacuole

[Term]
id: GO:0000422
name: mitochondrion degradation
namespace: biological_process
def: "The autophagic process in which mitochondria are delivered to the vacuole and degraded in response to changing cellular conditions." [PMID:15798367]
synonym: "mitophagy" EXACT []
xref: Wikipedia:Autophagy_(cellular)#Selective_autophagy
xref: Wikipedia:Mitophagy
is_a: GO:0006914 ! autophagy
is_a: GO:0007005 ! mitochondrion organization
is_a: GO:0044712 ! single-organism catabolic process
is_a: GO:1903008 ! organelle disassembly

[Term]
id: GO:0000423
name: macromitophagy
namespace: biological_process
def: "Degradation of a mitochondrion by macroautophagy." [PMID:15798367]
is_a: GO:0000422 ! mitochondrion degradation
is_a: GO:0016236 ! macroautophagy

[Term]
id: GO:0000424
name: micromitophagy
namespace: biological_process
def: "Degradation of a mitochondrion by microautophagy." [PMID:15798367]
is_a: GO:0000422 ! mitochondrion degradation
is_a: GO:0016237 ! microautophagy

[Term]
id: GO:0000425
name: macropexophagy
namespace: biological_process
def: "Degradation of a peroxisome by macropexophagy." [PMID:12914914, PMID:16973210]
is_a: GO:0016236 ! macroautophagy
is_a: GO:0030242 ! peroxisome degradation

[Term]
id: GO:0000426
name: micropexophagy
namespace: biological_process
def: "Degradation of a peroxisome by micropexophagy." [PMID:12914914, PMID:16973210]
is_a: GO:0016237 ! microautophagy
is_a: GO:0030242 ! peroxisome degradation

[Term]
id: GO:0000427
name: plastid-encoded plastid RNA polymerase complex
namespace: cellular_component
def: "An RNA polymerase complex containing polypeptides encoded by the plastid genome. Plastid-encoded DNA-directed RNA polymerases resemble eubacterial multisubunit RNA polymerases, with a core composed of alpha, beta, and beta-prime subunits. Some forms contain multiple additional subunits. An additional sigma factor subunit is required for promoter recognition." [GOC:krc, GOC:mah, GOC:pj]
is_a: GO:0000428 ! DNA-directed RNA polymerase complex
is_a: GO:0044435 ! plastid part

[Term]
id: GO:0000428
name: DNA-directed RNA polymerase complex
namespace: cellular_component
def: "A protein complex that possesses DNA-directed RNA polymerase activity." [GOC:krc]
is_a: GO:0030880 ! RNA polymerase complex

[Term]
id: GO:0000429
name: carbon catabolite regulation of transcription from RNA polymerase II promoter
namespace: biological_process
def: "A transcription regulation process in which the presence of one carbon source leads to the modulation of the frequency, rate, or extent of transcription, from an RNA polymerase II promoter, of specific genes involved in the metabolism of other carbon sources." [GOC:krc, GOC:mah]
synonym: "regulation of transcription from RNA polymerase II promoter by carbon catabolites" EXACT [GOC:mah]
is_a: GO:0006357 ! regulation of transcription from RNA polymerase II promoter
is_a: GO:0045990 ! carbon catabolite regulation of transcription

[Term]
id: GO:0000430
name: regulation of transcription from RNA polymerase II promoter by glucose
namespace: biological_process
def: "Any process involving glucose that modulates the frequency, rate or extent of transcription from an RNA polymerase II promoter." [GOC:krc]
is_a: GO:0000429 ! carbon catabolite regulation of transcription from RNA polymerase II promoter
is_a: GO:0046015 ! regulation of transcription by glucose

[Term]
id: GO:0000431
name: regulation of transcription from RNA polymerase II promoter by galactose
namespace: biological_process
def: "Any process involving galactose that modulates the frequency, rate or extent of transcription from an RNA polymerase II promoter." [GOC:krc]
is_a: GO:0000409 ! regulation of transcription by galactose
is_a: GO:0000429 ! carbon catabolite regulation of transcription from RNA polymerase II promoter

[Term]
id: GO:0000432
name: positive regulation of transcription from RNA polymerase II promoter by glucose
namespace: biological_process
def: "Any process involving glucose that activates or increases the rate of transcription from an RNA polymerase II promoter." [GOC:krc]
synonym: "activation of transcription from RNA polymerase II promoter by glucose" NARROW []
synonym: "stimulation of transcription from RNA polymerase II promoter by glucose" NARROW []
synonym: "up regulation of transcription from RNA polymerase II promoter by glucose" EXACT []
synonym: "up-regulation of transcription from RNA polymerase II promoter by glucose" EXACT []
synonym: "upregulation of transcription from RNA polymerase II promoter by glucose" EXACT []
is_a: GO:0000430 ! regulation of transcription from RNA polymerase II promoter by glucose
is_a: GO:0000436 ! carbon catabolite activation of transcription from RNA polymerase II promoter
is_a: GO:0046016 ! positive regulation of transcription by glucose

[Term]
id: GO:0000433
name: negative regulation of transcription from RNA polymerase II promoter by glucose
namespace: biological_process
def: "Any process involving glucose that stops, prevents or reduces the rate of transcription from an RNA polymerase II promoter." [GOC:krc]
synonym: "down regulation of transcription from RNA polymerase II promoter by glucose" EXACT []
synonym: "down-regulation of transcription from RNA polymerase II promoter by glucose" EXACT []
synonym: "downregulation of transcription from RNA polymerase II promoter by glucose" EXACT []
synonym: "inhibition of transcription from RNA polymerase II promoter by glucose" NARROW []
is_a: GO:0000430 ! regulation of transcription from RNA polymerase II promoter by glucose
is_a: GO:0000437 ! carbon catabolite repression of transcription from RNA polymerase II promoter
is_a: GO:0045014 ! negative regulation of transcription by glucose

[Term]
id: GO:0000434
name: negative regulation of transcription from RNA polymerase II promoter by galactose
namespace: biological_process
def: "Any process involving galactose that stops, prevents or reduces the rate of transcription from an RNA polymerase II promoter." [GOC:krc]
synonym: "down regulation of transcription from RNA polymerase II promoter by galactose" EXACT []
synonym: "down-regulation of transcription from RNA polymerase II promoter by galactose" EXACT []
synonym: "downregulation of transcription from RNA polymerase II promoter by galactose" EXACT []
synonym: "inhibition of transcription from RNA polymerase II promoter by galactose" NARROW []
is_a: GO:0000410 ! negative regulation of transcription by galactose
is_a: GO:0000431 ! regulation of transcription from RNA polymerase II promoter by galactose
is_a: GO:0000437 ! carbon catabolite repression of transcription from RNA polymerase II promoter

[Term]
id: GO:0000435
name: positive regulation of transcription from RNA polymerase II promoter by galactose
namespace: biological_process
def: "Any process involving galactose that activates or increases the rate of transcription from an RNA polymerase II promoter." [GOC:krc]
synonym: "activation of transcription from RNA polymerase II promoter by galactose" NARROW []
synonym: "stimulation of transcription from RNA polymerase II promoter by galactose" NARROW []
synonym: "up regulation of transcription from RNA polymerase II promoter by galactose" EXACT []
synonym: "up-regulation of transcription from RNA polymerase II promoter by galactose" EXACT []
synonym: "upregulation of transcription from RNA polymerase II promoter by galactose" EXACT []
is_a: GO:0000411 ! positive regulation of transcription by galactose
is_a: GO:0000431 ! regulation of transcription from RNA polymerase II promoter by galactose
is_a: GO:0000436 ! carbon catabolite activation of transcription from RNA polymerase II promoter

[Term]
id: GO:0000436
name: carbon catabolite activation of transcription from RNA polymerase II promoter
namespace: biological_process
def: "Any process involving carbon catabolites that activates or increases the frequency, rate or extent of transcription from an RNA polymerase II promoter." [GOC:krc]
synonym: "positive regulation of transcription from RNA polymerase II promoter by carbon catabolites" EXACT [GOC:mah]
is_a: GO:0000429 ! carbon catabolite regulation of transcription from RNA polymerase II promoter
is_a: GO:0045944 ! positive regulation of transcription from RNA polymerase II promoter
is_a: GO:0045991 ! carbon catabolite activation of transcription
is_a: GO:1901522 ! positive regulation of transcription from RNA polymerase II promoter involved in cellular response to chemical stimulus

[Term]
id: GO:0000437
name: carbon catabolite repression of transcription from RNA polymerase II promoter
namespace: biological_process
def: "A transcription regulation process in which the presence of one carbon source leads to a decrease in the frequency, rate, or extent of transcription, from an RNA polymerase II promoter, of specific genes involved in the metabolism of other carbon sources." [GOC:krc]
synonym: "negative regulation of transcription from RNA polymerase II promoter by carbon catabolites" EXACT [GOC:mah]
is_a: GO:0000122 ! negative regulation of transcription from RNA polymerase II promoter
is_a: GO:0000429 ! carbon catabolite regulation of transcription from RNA polymerase II promoter
is_a: GO:0045013 ! carbon catabolite repression of transcription

[Term]
id: GO:0000438
name: core TFIIH complex portion of holo TFIIH complex
namespace: cellular_component
alt_id: GO:0000443
def: "The core TFIIH complex when it is part of the general transcription factor TFIIH." [GOC:ew, GOC:krc, PMID:14500720, PMID:22308316, PMID:22572993, PMID:7813015]
synonym: "SSL2-core TFIIH complex portion of holo TFIIH complex" EXACT []
is_a: GO:0000439 ! core TFIIH complex
is_a: GO:0044451 ! nucleoplasm part

[Term]
id: GO:0000439
name: core TFIIH complex
namespace: cellular_component
alt_id: GO:0000441
def: "The 7 subunit core of TFIIH that is a part of either the general transcription factor holo-TFIIH or the nucleotide-excision repair factor 3 complex. In S. cerevisiae/humans the complex is composed of: Ssl2/XPB, Tfb1/p62, Tfb2/p52, Ssl1/p44, Tfb4/p34, Tfb5/p8 and Rad3/XPD." [GOC:ew, GOC:krc, PMID:14500720, PMID:17215295, PMID:22308316, PMID:22572993, PMID:23028141, PMID:7813015]
subset: goslim_pir
synonym: "SSL2-core TFIIH complex" EXACT []
is_a: GO:0043234 ! protein complex
is_a: GO:0044428 ! nuclear part

[Term]
id: GO:0000440
name: core TFIIH complex portion of NEF3 complex
namespace: cellular_component
alt_id: GO:0000442
def: "The core TFIIH complex when it is part of the nucleotide-excision repair factor 3 (NEF3)." [GOC:ew, GOC:krc, PMID:14500720, PMID:22308316, PMID:22572993, PMID:7813015]
synonym: "SSL2-core TFIIH complex portion of NEF3 complex" EXACT []
is_a: GO:0000439 ! core TFIIH complex
is_a: GO:0044428 ! nuclear part

[Term]
id: GO:0000444
name: MIS12/MIND type complex
namespace: cellular_component
def: "A multiprotein kinetochore subcomplex that binds to centromeric chromatin and forms part of the inner kinetochore. It helps to recruit outer kinetochore subunits that will bind to microtubules. In humans, it consists of MIS12, DSN1, NSL1 and PMF1." [GOC:krc, PMID:14633972, PMID:16585270]
synonym: "Mis12 complex" NARROW []
is_a: GO:0043234 ! protein complex
is_a: GO:0044427 ! chromosomal part
relationship: part_of GO:0000777 ! condensed chromosome kinetochore

[Term]
id: GO:0000445
name: THO complex part of transcription export complex
namespace: cellular_component
def: "The THO complex when it is part of the TREX (TRanscription EXport) complex that is involved in coupling transcription to export of mRNAs to the cytoplasm. In S. cerevisiae, it is composed of four subunits: Hpr1, Tho2, Thp1, and Mft1, while the human complex is composed of 7 subunits." [GOC:krc, PMID:11060033, PMID:11979277, PMID:16983072]
synonym: "THO complex part of TREX complex" EXACT []
is_a: GO:0000347 ! THO complex
relationship: part_of GO:0000346 ! transcription export complex

[Term]
id: GO:0000446
name: nucleoplasmic THO complex
namespace: cellular_component
def: "The THO complex when it is acting as a nuclear complex that is required for transcription elongation through genes containing tandemly repeated DNA sequences. In S. cerevisiae, it is composed of four subunits: Hpr1, Tho2, Thp2, and Mft1, while the human complex is composed of 7 subunits." [GOC:krc, GOC:se, PMID:11060033, PMID:11979277, PMID:16983072]
is_a: GO:0000347 ! THO complex
is_a: GO:0008023 ! transcription elongation factor complex

[Term]
id: GO:0000447
name: endonucleolytic cleavage in ITS1 to separate SSU-rRNA from 5.8S rRNA and LSU-rRNA from tricistronic rRNA transcript (SSU-rRNA, 5.8S rRNA, LSU-rRNA)
namespace: biological_process
def: "Endonucleolytic cleavage between the SSU-rRNA and the 5.8S rRNA of an rRNA molecule originally produced as a tricistronic rRNA transcript that contained the Small SubUnit (SSU) rRNA, the 5.8S rRNA, and the Large SubUnit (LSU) rRNA, in that order, from 5' to 3' along the primary transcript." [GOC:curators, PMID:10690410]
synonym: "endonucleolytic cleavage at A2" NARROW []
is_a: GO:0000479 ! endonucleolytic cleavage of tricistronic rRNA transcript (SSU-rRNA, 5.8S rRNA, LSU-rRNA)
relationship: part_of GO:0000462 ! maturation of SSU-rRNA from tricistronic rRNA transcript (SSU-rRNA, 5.8S rRNA, LSU-rRNA)
relationship: part_of GO:0000466 ! maturation of 5.8S rRNA from tricistronic rRNA transcript (SSU-rRNA, 5.8S rRNA, LSU-rRNA)

[Term]
id: GO:0000448
name: cleavage in ITS2 between 5.8S rRNA and LSU-rRNA of tricistronic rRNA transcript (SSU-rRNA, 5.8S rRNA, LSU-rRNA)
namespace: biological_process
alt_id: GO:0000490
def: "Endonucleolytic cleavage within ITS2 between the 5.8S rRNA and the LSU-rRNA of an rRNA molecule originally produced as a tricistronic rRNA transcript that contained the Small SubUnit (SSU) rRNA, the 5.8S rRNA, and the Large SubUnit (LSU) rRNA, in that order, from 5' to 3' along the primary transcript." [GOC:curators, PMID:10690410]
synonym: "cleavage at C2" RELATED []
synonym: "cleavage in ITS2 of tricistronic rRNA transcript to separate 5.8S and LSU rRNAs (SSU-rRNA, 5.8S rRNA, LSU-rRNA)" EXACT []
is_a: GO:0000479 ! endonucleolytic cleavage of tricistronic rRNA transcript (SSU-rRNA, 5.8S rRNA, LSU-rRNA)
relationship: part_of GO:0000463 ! maturation of LSU-rRNA from tricistronic rRNA transcript (SSU-rRNA, 5.8S rRNA, LSU-rRNA)
relationship: part_of GO:0000466 ! maturation of 5.8S rRNA from tricistronic rRNA transcript (SSU-rRNA, 5.8S rRNA, LSU-rRNA)

[Term]
id: GO:0000449
name: endonucleolytic cleavage of tricistronic rRNA transcript (SSU-rRNA, LSU-rRNA, 5S)
namespace: biological_process
def: "Endonucleolytic cleavage of a pre-rRNA molecule originally produced as a tricistronic rRNA transcript that contains the Small Subunit (SSU) rRNA, the Large Subunit (LSU) rRNA, and the 5S rRNA, in that order, from 5' to 3' along the primary transcript. For example, primary ribosomal RNA transcripts containing three genes, in this order, are produced in E. coli and other prokaryotic species. Note that the use of the word tricistronic refers only to the number of mature rRNA molecules which will be produced from the primary transcript and ignores tRNAs that may also be present within the primary transcript." [GOC:curators]
is_a: GO:0000478 ! endonucleolytic cleavage involved in rRNA processing

[Term]
id: GO:0000450
name: cleavage of bicistronic rRNA transcript (SSU-rRNA, LSU-rRNA)
namespace: biological_process
def: "Endonucleolytic cleavage of pre-rRNAs originally produced as a bicistronic rRNA transcript that contains the SSU-rRNA and the LSU-rRNA in that order from 5' to 3' along the primary transcript. Primary ribosomal RNA transcripts with two genes in this order are produced in Archaeal species." [GOC:curators]
is_a: GO:0000478 ! endonucleolytic cleavage involved in rRNA processing

[Term]
id: GO:0000451
name: rRNA 2'-O-methylation
namespace: biological_process
def: "The addition of a methyl group to the 2'-oxygen atom of a nucleotide residue in an rRNA molecule during ribosome biogenesis." [GOC:curators, ISBN:1555811337]
is_a: GO:0031167 ! rRNA methylation

[Term]
id: GO:0000452
name: snoRNA guided rRNA 2'-O-methylation
namespace: biological_process
def: "The posttranscriptional addition of methyl groups to the 2'-oxygen atom of nucleotide residues in an rRNA molecule during ribosome biogenesis using a snoRNA guide that targets the position of methylation." [GOC:curators, ISBN:1555811337]
synonym: "snoRNA guided rRNA 2'-O-ribose methylation" RELATED [GOC:ascb_2009, GOC:dph, GOC:tb]
is_a: GO:0000451 ! rRNA 2'-O-methylation
is_a: GO:0016074 ! snoRNA metabolic process

[Term]
id: GO:0000453
name: enzyme-directed rRNA 2'-O-methylation
namespace: biological_process
def: "The addition of methyl groups to the 2'-oxygen atom of nucleotide residues in an rRNA molecule during ribosome biogenesis where the methylase specifies the site that becomes methylated without using a guide RNA." [GOC:curators, ISBN:1555811337]
is_a: GO:0000451 ! rRNA 2'-O-methylation

[Term]
id: GO:0000454
name: snoRNA guided rRNA pseudouridine synthesis
namespace: biological_process
def: "The intramolecular conversion of uridine to pseudouridine in an rRNA molecule during ribosome biogenesis using a snoRNA guide that targets the position of pseudouridylation." [GOC:curators, ISBN:1555811337]
is_a: GO:0016074 ! snoRNA metabolic process
is_a: GO:0031118 ! rRNA pseudouridine synthesis

[Term]
id: GO:0000455
name: enzyme-directed rRNA pseudouridine synthesis
namespace: biological_process
def: "The intramolecular conversion of uridine to pseudouridine during ribosome biogenesis where the enzyme specifies the site that becomes pseudouridylated without using a guide RNA." [GOC:curators, ISBN:1555811337]
is_a: GO:0031118 ! rRNA pseudouridine synthesis

[Term]
id: GO:0000456
name: dimethylation involved in SSU-rRNA maturation
namespace: biological_process
def: "Dimethylation of the N6 amino groups of two consecutive adenosine residues near the 3'-end of the SSU rRNA. This process has been conserved from bacteria to eukaryotes." [GOC:curators, GOC:dph, GOC:tb, ISBN:1555811337]
is_a: GO:0031167 ! rRNA methylation
relationship: part_of GO:0030490 ! maturation of SSU-rRNA

[Term]
id: GO:0000457
name: endonucleolytic cleavage between SSU-rRNA and LSU-rRNA of tricistronic rRNA transcript (SSU-rRNA, LSU-rRNA, 5S)
namespace: biological_process
def: "Endonucleolytic cleavage to separate a pre-SSU-rRNA from a pre-LSU-rRNA originally produced as a tricistronic rRNA transcript that contains the Small Subunit (SSU) rRNA, the Large Subunit (LSU) rRNA, and the 5S rRNA, in that order, from 5' to 3' along the primary transcript. Note that the use of the word tricistronic refers only to the number of mature rRNA molecules which will be produced from the primary transcript and ignores tRNAs that may also be present within the primary transcript." [GOC:curators]
is_a: GO:0000449 ! endonucleolytic cleavage of tricistronic rRNA transcript (SSU-rRNA, LSU-rRNA, 5S)
relationship: part_of GO:0002108 ! maturation of LSU-rRNA from tricistronic rRNA transcript (SSU-rRNA, LSU-rRNA,5S)
relationship: part_of GO:0002109 ! maturation of SSU-rRNA from tricistronic rRNA transcript (SSU-rRNA, LSU-rRNA,5S)

[Term]
id: GO:0000458
name: endonucleolytic cleavage between LSU-rRNA and 5S rRNA of tricistronic rRNA transcript (SSU-rRNA, LSU-rRNA, 5S)
namespace: biological_process
def: "Endonucleolytic cleavage to separate a pre-LSU-rRNA from a pre-5S rRNA originally produced as a tricistronic rRNA transcript that contains the Small Subunit (SSU) rRNA, the Large Subunit (LSU) rRNA, and the 5S rRNA, in that order, from 5' to 3' along the primary transcript. Note that the use of the word tricistronic refers only to the number of mature rRNA molecules which will be produced from the primary transcript and ignores tRNAs that may also be present within the primary transcript." [GOC:curators]
is_a: GO:0000449 ! endonucleolytic cleavage of tricistronic rRNA transcript (SSU-rRNA, LSU-rRNA, 5S)
relationship: part_of GO:0002108 ! maturation of LSU-rRNA from tricistronic rRNA transcript (SSU-rRNA, LSU-rRNA,5S)

[Term]
id: GO:0000459
name: exonucleolytic trimming involved in rRNA processing
namespace: biological_process
def: "Exonucleolytic digestion of a pre-rRNA molecule in the process to generate a mature rRNA molecule." [GOC:curators]
synonym: "exonucleolytic trimming during rRNA processing" RELATED [GOC:dph, GOC:tb]
is_a: GO:0000469 ! cleavage involved in rRNA processing
is_a: GO:0090503 ! RNA phosphodiester bond hydrolysis, exonucleolytic

[Term]
id: GO:0000460
name: maturation of 5.8S rRNA
namespace: biological_process
def: "Any process involved in the maturation of a precursor 5.8S ribosomal RNA (rRNA) molecule into a mature 5.8S rRNA molecule." [GOC:curators]
is_a: GO:0006364 ! rRNA processing

[Term]
id: GO:0000461
name: endonucleolytic cleavage to generate mature 3'-end of SSU-rRNA from (SSU-rRNA, 5.8S rRNA, LSU-rRNA)
namespace: biological_process
def: "Endonucleolytic cleavage at the 3'-end of the SSU-rRNA from an originally tricistronic rRNA transcript that contained the Small Subunit (SSU) rRNA, the 5.8S rRNA, and the Large Subunit (LSU) rRNA in that order from 5' to 3' along the primary transcript, to produce the mature end of the SSU-rRNA." [GOC:krc, PMID:10690410]
synonym: "endonucleolytic cleavage at site D" NARROW []
is_a: GO:0000479 ! endonucleolytic cleavage of tricistronic rRNA transcript (SSU-rRNA, 5.8S rRNA, LSU-rRNA)
is_a: GO:0031125 ! rRNA 3'-end processing
relationship: part_of GO:0000462 ! maturation of SSU-rRNA from tricistronic rRNA transcript (SSU-rRNA, 5.8S rRNA, LSU-rRNA)

[Term]
id: GO:0000462
name: maturation of SSU-rRNA from tricistronic rRNA transcript (SSU-rRNA, 5.8S rRNA, LSU-rRNA)
namespace: biological_process
alt_id: GO:1990041
def: "Any process involved in the maturation of a precursor Small SubUnit (SSU) ribosomal RNA (rRNA) molecule into a mature SSU-rRNA molecule from the pre-rRNA molecule originally produced as a tricistronic rRNA transcript that contains the Small Subunit (SSU) rRNA, 5.8S rRNA, and the Large Subunit (LSU) in that order from 5' to 3' along the primary transcript." [GOC:curators]
synonym: "maturation of 18S rRNA" NARROW []
is_a: GO:0030490 ! maturation of SSU-rRNA

[Term]
id: GO:0000463
name: maturation of LSU-rRNA from tricistronic rRNA transcript (SSU-rRNA, 5.8S rRNA, LSU-rRNA)
namespace: biological_process
def: "Any process involved in the maturation of a precursor Large SubUnit (LSU) ribosomal RNA (rRNA) molecule into a mature LSU-rRNA molecule from the pre-rRNA molecule originally produced as a tricistronic rRNA transcript that contains the Small Subunit (SSU) rRNA, 5.8S rRNA, and Large Subunit (LSU) in that order from 5' to 3' along the primary transcript." [GOC:curators]
is_a: GO:0000470 ! maturation of LSU-rRNA

[Term]
id: GO:0000464
name: endonucleolytic cleavage in ITS1 upstream of 5.8S rRNA from tricistronic rRNA transcript (SSU-rRNA, 5.8S rRNA, LSU-rRNA)
namespace: biological_process
def: "Endonucleolytic cleavage within Internal Transcribed Spacer 1 (ITS1) upstream of the 5.8S rRNA derived from an originally tricistronic rRNA transcript that contained the Small Subunit (SSU) rRNA, the 5.8S rRNA, and the Large Subunit (LSU) rRNA in that order from 5' to 3' along the primary transcript. In S. cerevisiae, this endonucleolytic cleavage within ITS1 initiates the maturation of the LSU and the 5.8S rRNAs." [GOC:krc, PMID:10690410]
synonym: "endonucleolytic cleavage at A3" NARROW []
is_a: GO:0000479 ! endonucleolytic cleavage of tricistronic rRNA transcript (SSU-rRNA, 5.8S rRNA, LSU-rRNA)
relationship: part_of GO:0000463 ! maturation of LSU-rRNA from tricistronic rRNA transcript (SSU-rRNA, 5.8S rRNA, LSU-rRNA)
relationship: part_of GO:0000466 ! maturation of 5.8S rRNA from tricistronic rRNA transcript (SSU-rRNA, 5.8S rRNA, LSU-rRNA)

[Term]
id: GO:0000465
name: exonucleolytic trimming to generate mature 5'-end of 5.8S rRNA from tricistronic rRNA transcript (SSU-rRNA, 5.8S rRNA, LSU-rRNA)
namespace: biological_process
def: "Exonucleolytic digestion of a pre-rRNA molecule to generate the mature 5'-end of a 5.8S rRNA molecule derived from an originally tricistronic pre-rRNA transcript that contained the Small Subunit (SSU) rRNA, the 5.8S rRNA, and the Large Subunit (LSU) rRNA in that order from 5' to 3' along the primary transcript." [GOC:krc, PMID:10690410]
is_a: GO:0000459 ! exonucleolytic trimming involved in rRNA processing
is_a: GO:0000967 ! rRNA 5'-end processing
relationship: part_of GO:0000466 ! maturation of 5.8S rRNA from tricistronic rRNA transcript (SSU-rRNA, 5.8S rRNA, LSU-rRNA)

[Term]
id: GO:0000466
name: maturation of 5.8S rRNA from tricistronic rRNA transcript (SSU-rRNA, 5.8S rRNA, LSU-rRNA)
namespace: biological_process
def: "Any process involved in the maturation of an rRNA molecule originally produced as part of a tricistronic rRNA transcript that contained the Small SubUnit (SSU) rRNA, the 5.8S rRNA, and the Large SubUnit (LSU) rRNA, in that order, from 5' to 3' along the primary transcript." [GOC:curators, PMID:10690410]
is_a: GO:0000460 ! maturation of 5.8S rRNA

[Term]
id: GO:0000467
name: exonucleolytic trimming to generate mature 3'-end of 5.8S rRNA from tricistronic rRNA transcript (SSU-rRNA, 5.8S rRNA, LSU-rRNA)
namespace: biological_process
def: "Exonucleolytic digestion of a pre-rRNA molecule to generate the mature 3'-end of a 5.8S rRNA molecule derived from an originally tricistronic pre-rRNA transcript that contained the Small Subunit (SSU) rRNA, the 5.8S rRNA, and the Large Subunit (LSU) rRNA in that order from 5' to 3' along the primary transcript." [GOC:krc, PMID:10690410]
is_a: GO:0000459 ! exonucleolytic trimming involved in rRNA processing
is_a: GO:0031125 ! rRNA 3'-end processing
relationship: part_of GO:0000466 ! maturation of 5.8S rRNA from tricistronic rRNA transcript (SSU-rRNA, 5.8S rRNA, LSU-rRNA)

[Term]
id: GO:0000468
name: generation of mature 3'-end of LSU-rRNA from tricistronic rRNA transcript (SSU-rRNA, 5.8S rRNA, LSU-rRNA)
namespace: biological_process
def: "Any process involved in generating the mature 3'-end of an LSU-rRNA derived from a tricistronic rRNA transcript that contained the Small SubUnit (SSU) rRNA, the 5.8S rRNA, and the Large SubUnit (LSU) rRNA, in that order, from 5' to 3' along the primary transcript." [GOC:krc, PMID:10690410]
synonym: "processing at B2" NARROW []
is_a: GO:0031125 ! rRNA 3'-end processing
relationship: part_of GO:0000463 ! maturation of LSU-rRNA from tricistronic rRNA transcript (SSU-rRNA, 5.8S rRNA, LSU-rRNA)

[Term]
id: GO:0000469
name: cleavage involved in rRNA processing
namespace: biological_process
def: "Any phosphodiester bond hydrolysis involved in the conversion of a primary ribosomal RNA (rRNA) transcript into a mature rRNA molecule." [GOC:curators]
synonym: "cleavage during rRNA processing" RELATED [GOC:dph, GOC:tb]
is_a: GO:0090501 ! RNA phosphodiester bond hydrolysis
relationship: part_of GO:0006364 ! rRNA processing

[Term]
id: GO:0000470
name: maturation of LSU-rRNA
namespace: biological_process
def: "Any process involved in the maturation of a precursor Large SubUnit (LSU) ribosomal RNA (rRNA) molecule into a mature LSU-rRNA molecule." [GOC:curators]
is_a: GO:0006364 ! rRNA processing
relationship: part_of GO:0042273 ! ribosomal large subunit biogenesis

[Term]
id: GO:0000471
name: endonucleolytic cleavage in 3'-ETS of tricistronic rRNA transcript (SSU-rRNA, 5.8S rRNA, LSU-rRNA)
namespace: biological_process
def: "Endonucleolytic cleavage within the 3'-External Transcribed Spacer (ETS) of a tricistronic rRNA transcript that contains the Small Subunit (SSU) rRNA, the 5.8S rRNA, and the Large Subunit (LSU) rRNA in that order from 5' to 3' along the primary transcript. In S. cerevisiae, endonucleolytic cleavage within the 3'-ETS of the pre-RNA, which may occur cotranscriptionally, is the first step in rRNA processing, and initiates a cascade of subsequent processing and modification events." [GOC:krc, PMID:10690410]
is_a: GO:0000479 ! endonucleolytic cleavage of tricistronic rRNA transcript (SSU-rRNA, 5.8S rRNA, LSU-rRNA)

[Term]
id: GO:0000472
name: endonucleolytic cleavage to generate mature 5'-end of SSU-rRNA from (SSU-rRNA, 5.8S rRNA, LSU-rRNA)
namespace: biological_process
def: "Endonucleolytic cleavage between the 5'-External Transcribed Spacer (5'-ETS) and the 5' end of the SSU-rRNA of a tricistronic rRNA transcript that contains the Small Subunit (SSU) rRNA, the 5.8S rRNA, and the Large Subunit (LSU) rRNA in that order from 5' to 3' along the primary transcript, to produce the mature end of the SSU-rRNA." [GOC:curators, PMID:10690410]
synonym: "endonucleolytic cleavage at A1" NARROW []
is_a: GO:0000479 ! endonucleolytic cleavage of tricistronic rRNA transcript (SSU-rRNA, 5.8S rRNA, LSU-rRNA)
is_a: GO:0000967 ! rRNA 5'-end processing
relationship: part_of GO:0000462 ! maturation of SSU-rRNA from tricistronic rRNA transcript (SSU-rRNA, 5.8S rRNA, LSU-rRNA)

[Term]
id: GO:0000473
name: maturation of LSU-rRNA from tetracistronic rRNA transcript (SSU-rRNA, 5.8S rRNA, 2S rRNA, LSU-rRNA)
namespace: biological_process
def: "Any process involved in the maturation of a precursor Large SubUnit (LSU) ribosomal RNA (rRNA) molecule into a mature LSU-rRNA molecule from the pre-rRNA molecule originally produced as a tetracistronic rRNA transcript that contains the Small Subunit (SSU) rRNA, 5.8 S rRNA, 2S rRNA, and Large Subunit (LSU) in that order from 5' to 3' along the primary transcript." [GOC:curators]
is_a: GO:0000470 ! maturation of LSU-rRNA

[Term]
id: GO:0000474
name: maturation of SSU-rRNA from tetracistronic rRNA transcript (SSU-rRNA, 5.8S rRNA, 2S rRNA, LSU-rRNA)
namespace: biological_process
def: "Any process involved in the maturation of a precursor Small SubUnit (SSU) ribosomal RNA (rRNA) molecule into a mature SSU-rRNA molecule from the pre-rRNA molecule originally produced as a tetracistronic rRNA transcript that contains the Small Subunit (SSU) rRNA, 5.8 S rRNA, 2S rRNA, and Large Subunit (LSU) in that order from 5' to 3' along the primary transcript." [GOC:curators]
is_a: GO:0030490 ! maturation of SSU-rRNA

[Term]
id: GO:0000475
name: maturation of 2S rRNA
namespace: biological_process
def: "Any process involved in the maturation of a precursor 2S ribosomal RNA (rRNA) molecule into a mature 2S rRNA molecule." [GOC:curators]
is_a: GO:0006364 ! rRNA processing

[Term]
id: GO:0000476
name: maturation of 4.5S rRNA
namespace: biological_process
def: "Any process involved in the maturation of a precursor 4.5S ribosomal RNA (rRNA) molecule into a mature 4.5S rRNA molecule." [GOC:curators]
is_a: GO:0006364 ! rRNA processing

[Term]
id: GO:0000477
name: generation of mature 5'-end of LSU-rRNA from tricistronic rRNA transcript (SSU-rRNA, 5.8S rRNA, LSU-rRNA)
namespace: biological_process
def: "Cleavage within ITS2 to generate the mature 5'-end of an LSU-rRNA derived from a tricistronic rRNA transcript that contained the Small SubUnit (SSU) rRNA, the 5.8S rRNA, and the Large SubUnit (LSU) rRNA, in that order, from 5' to 3' along the primary transcript." [GOC:curators, PMID:10690410]
synonym: "processing at C1" NARROW []
is_a: GO:0000469 ! cleavage involved in rRNA processing
is_a: GO:0000967 ! rRNA 5'-end processing
relationship: part_of GO:0000463 ! maturation of LSU-rRNA from tricistronic rRNA transcript (SSU-rRNA, 5.8S rRNA, LSU-rRNA)

[Term]
id: GO:0000478
name: endonucleolytic cleavage involved in rRNA processing
namespace: biological_process
def: "Any endonucleolytic cleavage involved in the conversion of a primary ribosomal RNA (rRNA) transcript into a mature rRNA molecule. Some endonucleolytic cleavages produce the mature end, while others are a step in the process of generating the mature end from the pre-rRNA." [GOC:krc, PMID:10690410]
synonym: "endonucleolytic cleavage during rRNA processing" RELATED [GOC:dph, GOC:tb]
is_a: GO:0000469 ! cleavage involved in rRNA processing
is_a: GO:0090502 ! RNA phosphodiester bond hydrolysis, endonucleolytic

[Term]
id: GO:0000479
name: endonucleolytic cleavage of tricistronic rRNA transcript (SSU-rRNA, 5.8S rRNA, LSU-rRNA)
namespace: biological_process
def: "Endonucleolytic cleavage of a pre-rRNA molecule originally produced as a tricistronic rRNA transcript that contains the Small SubUnit (SSU) rRNA, the 5.8S rRNA, and the Large SubUnit (LSU) rRNA, in that order, from 5' to 3' along the primary transcript. Primary ribosomal RNA transcripts with three genes, in this order, are produced in the nuclei of many eukaryotic species, including S. cerevisiae." [GOC:curators, PMID:10690410]
is_a: GO:0000478 ! endonucleolytic cleavage involved in rRNA processing

[Term]
id: GO:0000480
name: endonucleolytic cleavage in 5'-ETS of tricistronic rRNA transcript (SSU-rRNA, 5.8S rRNA, LSU-rRNA)
namespace: biological_process
def: "Endonucleolytic cleavage within the 5'-External Transcribed Spacer (ETS) of a tricistronic rRNA transcript that contains the Small Subunit (SSU) rRNA, the 5.8S rRNA, and the Large Subunit (LSU) rRNA in that order from 5' to 3' along the primary transcript. Endonucleolytic cleavage within the 5'-ETS of the pre-RNA is conserved as one of the early steps of rRNA processing in all eukaryotes, but the specific position of cleavage is variable." [GOC:curators, PMID:10690410, PMID:15282326]
synonym: "endonucleolytic cleavage at A-prime" NARROW [PMID:15282326]
synonym: "endonucleolytic cleavage at A0" NARROW []
is_a: GO:0000479 ! endonucleolytic cleavage of tricistronic rRNA transcript (SSU-rRNA, 5.8S rRNA, LSU-rRNA)
relationship: part_of GO:0000462 ! maturation of SSU-rRNA from tricistronic rRNA transcript (SSU-rRNA, 5.8S rRNA, LSU-rRNA)

[Term]
id: GO:0000481
name: maturation of 5S rRNA
namespace: biological_process
def: "Any process involved in the maturation of a precursor 5S ribosomal RNA (rRNA) molecule into a mature 5S rRNA molecule." [GOC:curators]
is_a: GO:0006364 ! rRNA processing

[Term]
id: GO:0000482
name: maturation of 5S rRNA from tetracistronic rRNA transcript (SSU-rRNA, 5.8S rRNA, LSU-rRNA)
namespace: biological_process
def: "Any process involved in the maturation of a precursor 5S ribosomal RNA (rRNA) molecule into a mature 5S rRNA molecule from the pre-rRNA molecule originally produced as a tetracistronic rRNA transcript that contains the Small Subunit (SSU) rRNA, Large Subunit (LSU) the 4.5S rRNA, and the 5S rRNA in that order from 5' to 3' along the primary transcript." [GOC:curators]
is_a: GO:0000481 ! maturation of 5S rRNA

[Term]
id: GO:0000483
name: endonucleolytic cleavage of tetracistronic rRNA transcript (SSU-rRNA, 5.8S rRNA, 2S rRNA, LSU-rRNA)
namespace: biological_process
def: "Endonucleolytic cleavage of a pre-rRNA molecule originally produced as a tetracistronic rRNA transcript that contains the Small SubUnit (SSU) rRNA, the 5.8S rRNA, 2S rRNA, and the Large SubUnit (LSU) rRNA, in that order, from 5' to 3' along the primary transcript. Primary ribosomal RNA transcripts with four genes, in this order, are produced in the nuclei of D. melanogaster as well as in those of other dipteran species." [GOC:curators]
is_a: GO:0000478 ! endonucleolytic cleavage involved in rRNA processing

[Term]
id: GO:0000484
name: cleavage between SSU-rRNA and 5.8S rRNA of tetracistronic rRNA transcript (SSU-rRNA, 5.8S rRNA, 2S rRNA, LSU-rRNA)
namespace: biological_process
def: "Endonucleolytic cleavage between the SSU-rRNA and the 5.8S rRNA of an rRNA molecule originally produced as a tetracistronic rRNA transcript that contained the Small SubUnit (SSU) rRNA, the 5.8S rRNA, 2S rRNA, and the Large SubUnit (LSU) rRNA, in that order, from 5' to 3' along the primary transcript." [GOC:curators]
is_a: GO:0000483 ! endonucleolytic cleavage of tetracistronic rRNA transcript (SSU-rRNA, 5.8S rRNA, 2S rRNA, LSU-rRNA)
relationship: part_of GO:0000474 ! maturation of SSU-rRNA from tetracistronic rRNA transcript (SSU-rRNA, 5.8S rRNA, 2S rRNA, LSU-rRNA)
relationship: part_of GO:0000487 ! maturation of 5.8S rRNA from tetracistronic rRNA transcript (SSU-rRNA, 5.8S rRNA, 2S rRNA, LSU-rRNA)

[Term]
id: GO:0000485
name: cleavage between 2S rRNA and LSU-rRNA of tetracistronic rRNA transcript (SSU-rRNA, 5.8S rRNA, 2S rRNA, LSU-rRNA)
namespace: biological_process
def: "Endonucleolytic cleavage between the LSU-rRNA and the 2S rRNA of an rRNA molecule originally produced as a tetracistronic rRNA transcript that contained the Small SubUnit (SSU) rRNA, the 5.8S rRNA, 2S rRNA, and the Large SubUnit (LSU) rRNA, in that order, from 5' to 3' along the primary transcript." [GOC:curators, PMID:768488]
is_a: GO:0000483 ! endonucleolytic cleavage of tetracistronic rRNA transcript (SSU-rRNA, 5.8S rRNA, 2S rRNA, LSU-rRNA)
relationship: part_of GO:0000473 ! maturation of LSU-rRNA from tetracistronic rRNA transcript (SSU-rRNA, 5.8S rRNA, 2S rRNA, LSU-rRNA)
relationship: part_of GO:0000475 ! maturation of 2S rRNA

[Term]
id: GO:0000486
name: cleavage between 5.8S rRNA and 2S rRNA of tetracistronic rRNA transcript (SSU-rRNA, 5.8S rRNA, 2S rRNA, LSU-rRNA)
namespace: biological_process
def: "Endonucleolytic cleavage between the 5.8S rRNA and the 2S rRNA of an rRNA molecule originally produced as a tetracistronic rRNA transcript that contained the Small SubUnit (SSU) rRNA, the 5.8S rRNA, 2S rRNA, and the Large SubUnit (LSU) rRNA, in that order, from 5' to 3' along the primary transcript." [GOC:curators, PMID:768488]
is_a: GO:0000483 ! endonucleolytic cleavage of tetracistronic rRNA transcript (SSU-rRNA, 5.8S rRNA, 2S rRNA, LSU-rRNA)
relationship: part_of GO:0000475 ! maturation of 2S rRNA
relationship: part_of GO:0000487 ! maturation of 5.8S rRNA from tetracistronic rRNA transcript (SSU-rRNA, 5.8S rRNA, 2S rRNA, LSU-rRNA)

[Term]
id: GO:0000487
name: maturation of 5.8S rRNA from tetracistronic rRNA transcript (SSU-rRNA, 5.8S rRNA, 2S rRNA, LSU-rRNA)
namespace: biological_process
def: "Any process involved in the maturation of a precursor 5.8S ribosomal RNA (rRNA) molecule into a mature 5.8S rRNA molecule from the pre-rRNA molecule originally produced as a tetracistronic rRNA transcript that contains the Small Subunit (SSU) rRNA, the 8.8S rRNA, the 2S rRNA, and the Large Subunit (LSU) in that order from 5' to 3' along the primary transcript." [GOC:curators]
is_a: GO:0000460 ! maturation of 5.8S rRNA

[Term]
id: GO:0000488
name: maturation of LSU-rRNA from tetracistronic rRNA transcript (SSU-rRNA, LSU-rRNA, 4.5S-rRNA, 5S-rRNA)
namespace: biological_process
def: "Any process involved in the maturation of a precursor Large SubUnit (LSU) ribosomal RNA (rRNA) molecule into a mature LSU-rRNA molecule from the pre-rRNA molecule originally produced as a tetracistronic rRNA transcript that contains the Small Subunit (SSU) rRNA, Large Subunit (LSU) the 4.5S rRNA, and the 5S rRNA in that order from 5' to 3' along the primary transcript." [GOC:curators]
is_a: GO:0000470 ! maturation of LSU-rRNA

[Term]
id: GO:0000489
name: maturation of SSU-rRNA from tetracistronic rRNA transcript (SSU-rRNA, LSU-rRNA, 4.5S-rRNA, 5S-rRNA)
namespace: biological_process
def: "Any process involved in the maturation of a precursor Small SubUnit (SSU) ribosomal RNA (rRNA) molecule into a mature SSU-rRNA molecule from the pre-rRNA molecule originally produced as a tetracistronic rRNA transcript that contains the Small Subunit (SSU) rRNA, Large Subunit (LSU) the 4.5S rRNA, and the 5S rRNA in that order from 5' to 3' along the primary transcript." [GOC:curators]
is_a: GO:0030490 ! maturation of SSU-rRNA

[Term]
id: GO:0000491
name: small nucleolar ribonucleoprotein complex assembly
namespace: biological_process
def: "The aggregation, arrangement and bonding together of proteins and a snoRNA to form a small nucleolar ribonucleoprotein (snoRNP) complex." [GOC:krc]
synonym: "snoRNP assembly" EXACT []
is_a: GO:0022618 ! ribonucleoprotein complex assembly

[Term]
id: GO:0000492
name: box C/D snoRNP assembly
namespace: biological_process
def: "The aggregation, arrangement and bonding together of proteins and a box C/D snoRNA to form a box C/D small nucleolar ribonucleoprotein (snoRNP) complex." [GOC:krc]
synonym: "box C/D small nucleolar ribonucleoprotein complex assembly" EXACT []
is_a: GO:0000491 ! small nucleolar ribonucleoprotein complex assembly

[Term]
id: GO:0000493
name: box H/ACA snoRNP assembly
namespace: biological_process
def: "The aggregation, arrangement and bonding together of proteins and a box H/ACA snoRNA to form a box H/ACA small nucleolar ribonucleoprotein (snoRNP) complex." [GOC:krc, PMID:12515383]
synonym: "box H/ACA small nucleolar ribonucleoprotein complex assembly" EXACT []
is_a: GO:0000491 ! small nucleolar ribonucleoprotein complex assembly

[Term]
id: GO:0000494
name: box C/D snoRNA 3'-end processing
namespace: biological_process
def: "Any process involved in forming the mature 3' end of a box C/D snoRNA molecule." [GOC:krc]
synonym: "box C/D snoRNA 3' end processing" EXACT []
is_a: GO:0031126 ! snoRNA 3'-end processing
is_a: GO:0034963 ! box C/D snoRNA processing

[Term]
id: GO:0000495
name: box H/ACA snoRNA 3'-end processing
namespace: biological_process
def: "Any process involved in forming the mature 3' end of a box H/ACA snoRNA molecule." [GOC:krc]
synonym: "box H/ACA snoRNA 3' end processing" EXACT []
is_a: GO:0031126 ! snoRNA 3'-end processing
is_a: GO:0034964 ! box H/ACA snoRNA processing

[Term]
id: GO:0000496
name: base pairing
namespace: molecular_function
def: "Interacting selectively and non-covalently with nucleic acid via hydrogen bonds between the bases of a gene product molecule and the bases of a target nucleic acid molecule." [GOC:krc]
comment: Note that with respect to annotation, "base pairing" and its child terms are intended to be used to annotate the activity of gene products composed of nucleic acid, presumably RNA, to interact with other nucleic acid molecules via base pairing. Internal base pairing with itself is considered part of the secondary structure of the molecule and is not within the scope of GO function.
xref: Wikipedia:Base_pair
is_a: GO:0003676 ! nucleic acid binding

[Term]
id: GO:0000497
name: base pairing with DNA
namespace: molecular_function
def: "Interacting selectively and non-covalently with nucleic acid via hydrogen bonds between the bases of a gene product molecule and the bases of a target DNA molecule." [GOC:krc]
comment: Note that with respect to annotation, "base pairing" and its child terms are intended to be used to annotate the activity of gene products composed of nucleic acid, presumably RNA, to interact with DNA molecules via base pairing. Internal base pairing with itself is considered part of the secondary structure of the molecule and is not within the scope of GO function.
is_a: GO:0000496 ! base pairing
is_a: GO:0003677 ! DNA binding

[Term]
id: GO:0000498
name: base pairing with RNA
namespace: molecular_function
def: "Interacting selectively and non-covalently with ribonucleic acid (RNA) via hydrogen bonds between the bases of a gene product molecule and the bases of a target RNA molecule." [GOC:krc]
comment: Note that with respect to annotation, "base pairing with RNA" and its child terms are intended to be used to annotate the activity of gene products composed of nucleic acid, presumably RNA, to interact with other RNA molecules via base pairing. Internal base pairing with itself is considered part of the secondary structure of the molecule and is not within the scope of GO function.
is_a: GO:0000496 ! base pairing
is_a: GO:0003723 ! RNA binding

[Term]
id: GO:0000499
name: base pairing with mRNA
namespace: molecular_function
def: "Interacting selectively and non-covalently with messenger ribonucleic acid (mRNA) via hydrogen bonds between the bases of a gene product molecule and the bases of a target mRNA molecule." [GOC:krc]
comment: Note that with respect to annotation, "base pairing with RNA" and its child terms are intended to be used to annotate the activity of gene products composed of nucleic acid, presumably RNA, to interact with other RNA molecules via base pairing. Internal base pairing with itself is considered part of the secondary structure of the molecule and is not within the scope of GO function.
is_a: GO:0000498 ! base pairing with RNA

[Term]
id: GO:0000500
name: RNA polymerase I upstream activating factor complex
namespace: cellular_component
def: "A complex required for the transcription of rDNA by RNA polymerase I. In yeast the complex consists of Rrrn5p, Rrn9p, Rrn10p, histones H3 and H4, and Uaf30p." [PMID:11500378]
synonym: "RNA polymerase I upstream activation factor complex" EXACT []
synonym: "UAF" EXACT []
is_a: GO:0000120 ! RNA polymerase I transcription factor complex

[Term]
id: GO:0000501
name: flocculation via cell wall protein-carbohydrate interaction
namespace: biological_process
def: "The reversible, non-sexual aggregation of cells mediated by the binding of proteins in the cell wall of one cell to carbohydrates in the cell wall of another cell.  An example of this process is found in Saccharomyces cerevisiae, in which it is pH- and calcium-dependent." [GOC:mcc, GOC:sgd_curators, GOC:vw, PMID:21114594]
subset: gosubset_prok
is_a: GO:0000128 ! flocculation

[Term]
id: GO:0000502
name: proteasome complex
namespace: cellular_component
def: "A large multisubunit complex which catalyzes protein degradation, found in eukaryotes, archaea and some bacteria. In eukaryotes, this complex consists of the barrel shaped proteasome core complex and one or two associated proteins or complexes that act in regulating entry into or exit from the core." [GOC:rb, http://en.wikipedia.org/wiki/Proteasome]
subset: goslim_pir
synonym: "26S proteasome" NARROW []
synonym: "proteasome" EXACT [GOC:cjm]
is_a: GO:0043234 ! protein complex
is_a: GO:0044424 ! intracellular part

[Term]
id: GO:0000504
name: proteasome regulatory particle (sensu Bacteria)
namespace: cellular_component
def: "OBSOLETE. A multisubunit complex that recognizes and unfolds ubiquitinated proteins, and translocates them to the core complex in an ATP dependent manner. As in, but not restricted to, the taxon Bacteria (Bacteria, ncbi_taxonomy_id:2)." [GOC:rb]
comment: This term was made obsolete because there is no ubiquitin in bacteria and they do not have proteasome regulatory particles. Instead they have proteasome-activating nucleotidase.
synonym: "26S proteasome" NARROW []
is_obsolete: true

[Term]
id: GO:0000506
name: glycosylphosphatidylinositol-N-acetylglucosaminyltransferase (GPI-GnT) complex
namespace: cellular_component
def: "An enzyme complex that catalyzes the transfer of GlcNAc from UDP-GlcNAc to an acceptor phosphatidylinositol, the first step in the production of GPI anchors for cell surface proteins. The complex contains PIG-A, PIG-C, PIG-H, PIG-Q, PIG-P, and DPM2 in human, and Eri1p, Gpi1p, Gpi2p, Gpi15p, Gpi19p, and Spt14p in budding yeast." [GOC:kp, GOC:rb, PMID:10944123, PMID:15163411]
comment: Note that this term should not be confused with 'GPI-anchor transamidase complex ; GO:0042765', which represents a distinct complex with a different catalytic activity.
synonym: "GPI-GlcNAc transferase complex" EXACT []
synonym: "GPI-GnT complex" EXACT []
synonym: "GPI-N-acetylglucosaminyltransferase complex" EXACT []
is_a: GO:0043234 ! protein complex
is_a: GO:0044432 ! endoplasmic reticulum part

[Term]
id: GO:0000578
name: embryonic axis specification
namespace: biological_process
def: "The establishment, maintenance and elaboration of a pattern along a line or a point in an embryo." [GOC:dph, GOC:go_curators, GOC:sdb_2009, GOC:tb]
synonym: "embryonic axis determination" RELATED []
is_a: GO:0009798 ! axis specification
is_a: GO:0009880 ! embryonic pattern specification

[Term]
id: GO:0000700
name: mismatch base pair DNA N-glycosylase activity
namespace: molecular_function
def: "Catalysis of the removal of single bases present in mismatches by the cleavage the N-C1' glycosidic bond between the target damaged DNA base and the deoxyribose sugar. The reaction releases a free base and leaves an apurinic/apyrimidinic (AP) site." [GOC:elh, PMID:9224623]
is_a: GO:0019104 ! DNA N-glycosylase activity

[Term]
id: GO:0000701
name: purine-specific mismatch base pair DNA N-glycosylase activity
namespace: molecular_function
def: "Catalysis of the removal of purines present in mismatches, especially opposite oxidized purines, by cleaving the N-C1' glycosidic bond between the target damaged DNA base and the deoxyribose sugar. The reaction releases a free base and leaves an apurinic (AP) site." [GOC:elh, PMID:9224623]
synonym: "A/G-specific adenine DNA glycosylase activity" NARROW []
xref: EC:3.2.2.-
is_a: GO:0000700 ! mismatch base pair DNA N-glycosylase activity

[Term]
id: GO:0000702
name: oxidized base lesion DNA N-glycosylase activity
namespace: molecular_function
def: "Catalysis of the removal of oxidized bases by cleaving the N-C1' glycosidic bond between the target damaged DNA base and the deoxyribose sugar. The reaction releases a free base and leaves an apurinic/apyrimidinic (AP) site." [GOC:elh, PMID:11554296]
subset: gosubset_prok
is_a: GO:0019104 ! DNA N-glycosylase activity

[Term]
id: GO:0000703
name: oxidized pyrimidine nucleobase lesion DNA N-glycosylase activity
namespace: molecular_function
alt_id: GO:0019004
def: "Catalysis of the removal oxidized pyrimidine bases by cleaving the N-C1' glycosidic bond between the oxidized pyrimidine and the deoxyribose sugar. The reaction involves formation of a covalent enzyme-pyrimidine base intermediate. Release of the enzyme and free base by a beta-elimination or a beta, gamma-elimination mechanism results in the cleavage of the DNA backbone 3' of the apyrimidinic (AP) site." [GOC:elh, PMID:11554296]
comment: Consider also annotating to the molecular function term 'DNA-(apurinic or apyrimidinic site) lyase activity ; GO:0003906'.
subset: gosubset_prok
synonym: "bifunctional DNA glycosylase" BROAD []
synonym: "DNA glycosylase/AP-lyase" BROAD []
synonym: "DNA glycosylase/beta-lyase" BROAD []
synonym: "endodeoxyribonuclease III" RELATED []
synonym: "endonuclease III" RELATED []
synonym: "endonuclease VIII activity" RELATED []
synonym: "oxidized pyrimidine base lesion DNA N-glycosylase activity" EXACT [GOC:go_curators]
synonym: "pyrimidine-specific oxidized base lesion DNA N-glycosylase activity" RELATED []
xref: Reactome:REACT_101001 "Cleavage of formamidopyrimidine by hNTH1 glycosylase, Plasmodium falciparum"
xref: Reactome:REACT_101090 "Cleavage of dihydrouracil by hNTH1 glycosylase, Escherichia coli"
xref: Reactome:REACT_101315 "Cleavage of cytosine glycol by hNTH1 glycosylase, Danio rerio"
xref: Reactome:REACT_101744 "Cleavage of thymine glycol by hNTH1 glycosylase, Mus musculus"
xref: Reactome:REACT_102306 "Cleavage of cytosine glycol by hNTH1 glycosylase, Schizosaccharomyces pombe"
xref: Reactome:REACT_103688 "Cleavage of thymine glycol by hNTH1 glycosylase, Gallus gallus"
xref: Reactome:REACT_103837 "Cleavage of formamidopyrimidine by hNTH1 glycosylase, Saccharomyces cerevisiae"
xref: Reactome:REACT_104179 "Cleavage of cytosine glycol by hNTH1 glycosylase, Oryza sativa"
xref: Reactome:REACT_104266 "Cleavage of thymine glycol by hNTH1 glycosylase, Saccharomyces cerevisiae"
xref: Reactome:REACT_104313 "Cleavage of formamidopyrimidine by hNTH1 glycosylase, Staphylococcus aureus N315"
xref: Reactome:REACT_105538 "Cleavage of cytosine glycol by hNTH1 glycosylase, Arabidopsis thaliana"
xref: Reactome:REACT_105622 "Cleavage of thymine glycol by hNTH1 glycosylase, Xenopus tropicalis"
xref: Reactome:REACT_105635 "Cleavage of cytosine glycol by hNTH1 glycosylase, Escherichia coli"
xref: Reactome:REACT_105967 "Cleavage of thymine glycol by hNTH1 glycosylase, Schizosaccharomyces pombe"
xref: Reactome:REACT_106253 "Cleavage of thymine glycol by hNTH1 glycosylase, Taeniopygia guttata"
xref: Reactome:REACT_107207 "Cleavage of cytosine glycol by hNTH1 glycosylase, Bos taurus"
xref: Reactome:REACT_107703 "Cleavage of dihydrouracil by hNTH1 glycosylase, Taeniopygia guttata"
xref: Reactome:REACT_107763 "Cleavage of formamidopyrimidine by hNTH1 glycosylase, Danio rerio"
xref: Reactome:REACT_108637 "Cleavage of cytosine glycol by hNTH1 glycosylase, Canis familiaris"
xref: Reactome:REACT_108860 "Cleavage of dihydrouracil by hNTH1 glycosylase, Mycobacterium tuberculosis"
xref: Reactome:REACT_109023 "Cleavage of formamidopyrimidine by hNTH1 glycosylase, Bos taurus"
xref: Reactome:REACT_109743 "Cleavage of cytosine glycol by hNTH1 glycosylase, Gallus gallus"
xref: Reactome:REACT_2021 "Cleavage of cytosine glycol by hNTH1 glycosylase, Homo sapiens"
xref: Reactome:REACT_2157 "Cleavage of dihydrouracil by hNTH1 glycosylase, Homo sapiens"
xref: Reactome:REACT_2255 "Cleavage of thymine glycol by hNTH1 glycosylase, Homo sapiens"
xref: Reactome:REACT_28127 "Cleavage of cytosine glycol by hNTH1 glycosylase, Mus musculus"
xref: Reactome:REACT_28180 "Cleavage of thymine glycol by hNTH1 glycosylase, Caenorhabditis elegans"
xref: Reactome:REACT_29323 "Cleavage of dihydrouracil by hNTH1 glycosylase, Schizosaccharomyces pombe"
xref: Reactome:REACT_29518 "Cleavage of cytosine glycol by hNTH1 glycosylase, Xenopus tropicalis"
xref: Reactome:REACT_30621 "Cleavage of formamidopyrimidine by hNTH1 glycosylase, Mus musculus"
xref: Reactome:REACT_30642 "Cleavage of formamidopyrimidine by hNTH1 glycosylase, Oryza sativa"
xref: Reactome:REACT_30750 "Cleavage of dihydrouracil by hNTH1 glycosylase, Arabidopsis thaliana"
xref: Reactome:REACT_32240 "Cleavage of cytosine glycol by hNTH1 glycosylase, Drosophila melanogaster"
xref: Reactome:REACT_32421 "Cleavage of thymine glycol by hNTH1 glycosylase, Danio rerio"
xref: Reactome:REACT_32931 "Cleavage of formamidopyrimidine by hNTH1 glycosylase, Escherichia coli"
xref: Reactome:REACT_33078 "Cleavage of formamidopyrimidine by hNTH1 glycosylase, Taeniopygia guttata"
xref: Reactome:REACT_33307 "Cleavage of cytosine glycol by hNTH1 glycosylase, Dictyostelium discoideum"
xref: Reactome:REACT_33417 "Cleavage of cytosine glycol by hNTH1 glycosylase, Plasmodium falciparum"
xref: Reactome:REACT_33820 "Cleavage of thymine glycol by hNTH1 glycosylase, Bos taurus"
xref: Reactome:REACT_33839 "Cleavage of thymine glycol by hNTH1 glycosylase, Arabidopsis thaliana"
xref: Reactome:REACT_33951 "Cleavage of dihydrouracil by hNTH1 glycosylase, Drosophila melanogaster"
xref: Reactome:REACT_34296 "Cleavage of dihydrouracil by hNTH1 glycosylase, Xenopus tropicalis"
xref: Reactome:REACT_77336 "Cleavage of cytosine glycol by hNTH1 glycosylase, Rattus norvegicus"
xref: Reactome:REACT_77526 "Cleavage of formamidopyrimidine by hNTH1 glycosylase, Dictyostelium discoideum"
xref: Reactome:REACT_78108 "Cleavage of cytosine glycol by hNTH1 glycosylase, Mycobacterium tuberculosis"
xref: Reactome:REACT_78298 "Cleavage of dihydrouracil by hNTH1 glycosylase, Saccharomyces cerevisiae"
xref: Reactome:REACT_78343 "Cleavage of formamidopyrimidine by hNTH1 glycosylase, Sus scrofa"
xref: Reactome:REACT_78458 "Cleavage of dihydrouracil by hNTH1 glycosylase, Danio rerio"
xref: Reactome:REACT_78529 "Cleavage of dihydrouracil by hNTH1 glycosylase, Gallus gallus"
xref: Reactome:REACT_79663 "Cleavage of dihydrouracil by hNTH1 glycosylase, Dictyostelium discoideum"
xref: Reactome:REACT_79864 "Cleavage of formamidopyrimidine by hNTH1 glycosylase, Arabidopsis thaliana"
xref: Reactome:REACT_80155 "Cleavage of formamidopyrimidine by hNTH1 glycosylase, Schizosaccharomyces pombe"
xref: Reactome:REACT_81464 "Cleavage of dihydrouracil by hNTH1 glycosylase, Rattus norvegicus"
xref: Reactome:REACT_81531 "Cleavage of thymine glycol by hNTH1 glycosylase, Oryza sativa"
xref: Reactome:REACT_82850 "Cleavage of dihydrouracil by hNTH1 glycosylase, Sus scrofa"
xref: Reactome:REACT_83701 "Cleavage of thymine glycol by hNTH1 glycosylase, Dictyostelium discoideum"
xref: Reactome:REACT_83784 "Cleavage of formamidopyrimidine by hNTH1 glycosylase, Gallus gallus"
xref: Reactome:REACT_84042 "Cleavage of dihydrouracil by hNTH1 glycosylase, Plasmodium falciparum"
xref: Reactome:REACT_84141 "Cleavage of cytosine glycol by hNTH1 glycosylase, Caenorhabditis elegans"
xref: Reactome:REACT_84471 "Cleavage of dihydrouracil by hNTH1 glycosylase, Staphylococcus aureus N315"
xref: Reactome:REACT_85485 "Cleavage of dihydrouracil by hNTH1 glycosylase, Oryza sativa"
xref: Reactome:REACT_87055 "Cleavage of cytosine glycol by hNTH1 glycosylase, Saccharomyces cerevisiae"
xref: Reactome:REACT_87146 "Cleavage of cytosine glycol by hNTH1 glycosylase, Sus scrofa"
xref: Reactome:REACT_87389 "Cleavage of formamidopyrimidine by hNTH1 glycosylase, Caenorhabditis elegans"
xref: Reactome:REACT_87494 "Cleavage of formamidopyrimidine by hNTH1 glycosylase, Mycobacterium tuberculosis"
xref: Reactome:REACT_87850 "Cleavage of thymine glycol by hNTH1 glycosylase, Rattus norvegicus"
xref: Reactome:REACT_87925 "Cleavage of dihydrouracil by hNTH1 glycosylase, Caenorhabditis elegans"
xref: Reactome:REACT_890 "Cleavage of formamidopyrimidine by hNTH1 glycosylase, Homo sapiens"
xref: Reactome:REACT_89137 "Cleavage of dihydrouracil by hNTH1 glycosylase, Bos taurus"
xref: Reactome:REACT_89396 "Cleavage of cytosine glycol by hNTH1 glycosylase, Taeniopygia guttata"
xref: Reactome:REACT_90163 "Cleavage of formamidopyrimidine by hNTH1 glycosylase, Drosophila melanogaster"
xref: Reactome:REACT_90552 "Cleavage of thymine glycol by hNTH1 glycosylase, Canis familiaris"
xref: Reactome:REACT_92193 "Cleavage of dihydrouracil by hNTH1 glycosylase, Canis familiaris"
xref: Reactome:REACT_92466 "Cleavage of cytosine glycol by hNTH1 glycosylase, Staphylococcus aureus N315"
xref: Reactome:REACT_93244 "Cleavage of thymine glycol by hNTH1 glycosylase, Sus scrofa"
xref: Reactome:REACT_93473 "Cleavage of dihydrouracil by hNTH1 glycosylase, Mus musculus"
xref: Reactome:REACT_94304 "Cleavage of thymine glycol by hNTH1 glycosylase, Staphylococcus aureus N315"
xref: Reactome:REACT_95145 "Cleavage of formamidopyrimidine by hNTH1 glycosylase, Rattus norvegicus"
xref: Reactome:REACT_96277 "Cleavage of thymine glycol by hNTH1 glycosylase, Escherichia coli"
xref: Reactome:REACT_96754 "Cleavage of formamidopyrimidine by hNTH1 glycosylase, Xenopus tropicalis"
xref: Reactome:REACT_97913 "Cleavage of thymine glycol by hNTH1 glycosylase, Drosophila melanogaster"
xref: Reactome:REACT_97922 "Cleavage of thymine glycol by hNTH1 glycosylase, Plasmodium falciparum"
xref: Reactome:REACT_98089 "Cleavage of formamidopyrimidine by hNTH1 glycosylase, Canis familiaris"
xref: Reactome:REACT_99032 "Cleavage of thymine glycol by hNTH1 glycosylase, Mycobacterium tuberculosis"
is_a: GO:0000702 ! oxidized base lesion DNA N-glycosylase activity
is_a: GO:0003906 ! DNA-(apurinic or apyrimidinic site) lyase activity

[Term]
id: GO:0000704
name: pyrimidine dimer DNA N-glycosylase activity
namespace: molecular_function
def: "Catalysis of the removal of pyrimidine dimers by removing the 5' pyrimidine of the dimer by cleaving the N-C1' glycosidic bond between the 5' pyrimidine of the dimer and the deoxyribose sugar. The reaction releases the 5' pyrimidine of the dimer and leaves an apurinic (AP) site. The reaction involves the formation of a covalent enzyme substrate intermediate. Release of the enzyme and free base by a beta-elimination or a beta, gamma-elimination mechanism results in the cleavage of the DNA backbone 3' of the apyrimidinic (AP) site." [GOC:elh, PMID:9224623]
is_a: GO:0003906 ! DNA-(apurinic or apyrimidinic site) lyase activity
is_a: GO:0004520 ! endodeoxyribonuclease activity
is_a: GO:0019104 ! DNA N-glycosylase activity

[Term]
id: GO:0000705
name: achiasmate meiosis I
namespace: biological_process
def: "The first division of meiosis in which homologous chromosomes are paired and segregated from each other, occurring in the constitutive absence of chiasmata." [GOC:elh, GOC:sart, PMID:10690419]
is_a: GO:0007127 ! meiosis I

[Term]
id: GO:0000706
name: meiotic DNA double-strand break processing
namespace: biological_process
def: "The cell cycle process in which the 5' to 3' exonucleolytic resection of the DNA at the site of the break to form a 3' single-strand DNA overhang occurs. This takes place during meiosis." [GOC:elh, PMID:9334324]
is_a: GO:0000729 ! DNA double-strand break processing
is_a: GO:0022402 ! cell cycle process
is_a: GO:0044712 ! single-organism catabolic process
is_a: GO:1903046 ! meiotic cell cycle process
relationship: part_of GO:0051321 ! meiotic cell cycle

[Term]
id: GO:0000707
name: meiotic DNA recombinase assembly
namespace: biological_process
def: "During meiosis, the aggregation, arrangement and bonding together of strand exchange proteins (recombinases) to form higher order oligomers on single-stranded DNA." [GOC:elh, PMID:11459983]
is_a: GO:0000730 ! DNA recombinase assembly
is_a: GO:0022402 ! cell cycle process
is_a: GO:1903046 ! meiotic cell cycle process
relationship: part_of GO:0007127 ! meiosis I

[Term]
id: GO:0000708
name: meiotic strand invasion
namespace: biological_process
def: "The cell cycle process in which the nucleoprotein complex (composed of the broken single-strand DNA and the recombinase) searches and identifies a region of homology in intact duplex DNA. The broken single-strand DNA displaces the like strand and forms Watson-Crick base pairs with its complement, forming a duplex in which each strand is from one of the two recombining DNA molecules. This occurs during meiosis." [GOC:elh, PMID:10915877]
synonym: "meiotic D-loop biosynthesis" RELATED []
synonym: "meiotic D-loop formation" RELATED []
synonym: "meiotic displacement loop biosynthesis" RELATED [GOC:mah, GOC:vw]
synonym: "meiotic displacement loop formation" RELATED [GOC:mah, GOC:vw]
is_a: GO:0022402 ! cell cycle process
is_a: GO:0042148 ! strand invasion
is_a: GO:0044710 ! single-organism metabolic process
is_a: GO:1903046 ! meiotic cell cycle process
relationship: part_of GO:0007127 ! meiosis I

[Term]
id: GO:0000709
name: meiotic joint molecule formation
namespace: biological_process
def: "The conversion of the paired broken DNA and homologous duplex DNA into a four-stranded branched intermediate, known as a joint molecule, formed during meiotic recombination. These joint molecules contain Holliday junctions on either side of heteroduplex DNA." [GOC:elh, PMID:8521495]
is_a: GO:0022402 ! cell cycle process
is_a: GO:1903046 ! meiotic cell cycle process
relationship: part_of GO:0007131 ! reciprocal meiotic recombination

[Term]
id: GO:0000710
name: meiotic mismatch repair
namespace: biological_process
def: "A system for the identification and correction of base-base mismatches, small insertion-deletion loops, and regions of heterology that are present in duplex DNA formed with strands from two recombining molecules. Correction of the mismatch can result in non-Mendelian segregation of alleles following meiosis." [GOC:elh, PMID:10357855]
is_a: GO:0006298 ! mismatch repair
is_a: GO:0022402 ! cell cycle process
is_a: GO:1903046 ! meiotic cell cycle process
relationship: part_of GO:0007127 ! meiosis I

[Term]
id: GO:0000711
name: meiotic DNA repair synthesis
namespace: biological_process
def: "During meiosis, the synthesis of DNA proceeding from the broken 3' single-strand DNA end that uses the homologous intact duplex as the template." [GOC:elh, PMID:9334324]
is_a: GO:0000731 ! DNA synthesis involved in DNA repair
is_a: GO:0022402 ! cell cycle process
is_a: GO:0044711 ! single-organism biosynthetic process
is_a: GO:1903046 ! meiotic cell cycle process
relationship: part_of GO:0007127 ! meiosis I

[Term]
id: GO:0000712
name: resolution of meiotic recombination intermediates
namespace: biological_process
def: "The cleavage and rejoining of intermediates, such as Holliday junctions, formed during meiotic recombination to produce two intact molecules in which genetic material has been exchanged." [GOC:elh, PMID:11733053]
synonym: "resolution of meiotic joint molecules as recombinants" NARROW [GOC:elh, GOC:mah]
is_a: GO:1903046 ! meiotic cell cycle process
relationship: part_of GO:0007131 ! reciprocal meiotic recombination
relationship: part_of GO:0051307 ! meiotic chromosome separation

[Term]
id: GO:0000713
name: meiotic heteroduplex formation
namespace: biological_process
def: "During meiosis, the formation of a stable duplex DNA that contains one strand from each of the two recombining DNA molecules." [GOC:elh, PMID:9334324]
is_a: GO:0022402 ! cell cycle process
is_a: GO:0030491 ! heteroduplex formation
is_a: GO:0044710 ! single-organism metabolic process
is_a: GO:1903046 ! meiotic cell cycle process
relationship: part_of GO:0006310 ! DNA recombination
relationship: part_of GO:0007127 ! meiosis I

[Term]
id: GO:0000714
name: meiotic strand displacement
namespace: biological_process
def: "The cell cycle process in which the broken 3' single-strand DNA molecule that formed heteroduplex DNA with its complement in an intact duplex DNA is rejected. The Watson-Crick base pairing in the original duplex is restored. The rejected 3' single-strand DNA molecule reanneals with its original complement to reform two intact duplex molecules. This occurs during meiosis." [GOC:elh, PMID:10357855]
synonym: "meiotic D-loop dissociation" RELATED [GOC:mah, GOC:vw]
synonym: "meiotic D-loop processing" RELATED [GOC:mah, GOC:vw]
synonym: "meiotic displacement loop dissociation" RELATED [GOC:mah, GOC:vw]
synonym: "meiotic displacement loop processing" RELATED [GOC:mah, GOC:vw]
is_a: GO:0000732 ! strand displacement
is_a: GO:0022402 ! cell cycle process
is_a: GO:0044710 ! single-organism metabolic process
is_a: GO:1903046 ! meiotic cell cycle process
relationship: part_of GO:0007127 ! meiosis I

[Term]
id: GO:0000715
name: nucleotide-excision repair, DNA damage recognition
namespace: biological_process
def: "The identification of lesions in DNA, such as pyrimidine-dimers, intrastrand cross-links, and bulky adducts. The wide range of substrate specificity suggests the repair complex recognizes distortions in the DNA helix." [GOC:elh, PMID:10197977]
subset: gosubset_prok
synonym: "pyrimidine-dimer repair, DNA damage recognition" RELATED []
xref: Reactome:REACT_107456 "DNA Damage Recognition in GG-NER, Drosophila melanogaster"
xref: Reactome:REACT_112311 "DNA Damage Recognition in GG-NER, Caenorhabditis elegans"
xref: Reactome:REACT_115249 "DNA Damage Recognition in GG-NER, Xenopus tropicalis"
xref: Reactome:REACT_115544 "DNA damage recognition in global genomic repair, Gallus gallus"
xref: Reactome:REACT_29640 "DNA Damage Recognition in GG-NER, Dictyostelium discoideum"
xref: Reactome:REACT_30130 "DNA Damage Recognition in GG-NER, Rattus norvegicus"
xref: Reactome:REACT_31764 "DNA Damage Recognition in GG-NER, Taeniopygia guttata"
xref: Reactome:REACT_476 "DNA Damage Recognition in GG-NER, Homo sapiens"
xref: Reactome:REACT_77558 "DNA Damage Recognition in GG-NER, Danio rerio"
xref: Reactome:REACT_81184 "DNA Damage Recognition in GG-NER, Bos taurus"
xref: Reactome:REACT_82635 "DNA Damage Recognition in GG-NER, Canis familiaris"
xref: Reactome:REACT_86796 "DNA Damage Recognition in GG-NER, Gallus gallus"
xref: Reactome:REACT_89770 "DNA Damage Recognition in GG-NER, Arabidopsis thaliana"
xref: Reactome:REACT_92224 "DNA Damage Recognition in GG-NER, Mus musculus"
xref: Reactome:REACT_94418 "DNA Damage Recognition in GG-NER, Sus scrofa"
xref: Reactome:REACT_95988 "DNA Damage Recognition in GG-NER, Saccharomyces cerevisiae"
xref: Reactome:REACT_97740 "DNA Damage Recognition in GG-NER, Oryza sativa"
xref: Reactome:REACT_98000 "DNA Damage Recognition in GG-NER, Schizosaccharomyces pombe"
is_a: GO:0051276 ! chromosome organization
relationship: part_of GO:0006289 ! nucleotide-excision repair

[Term]
id: GO:0000716
name: transcription-coupled nucleotide-excision repair, DNA damage recognition
namespace: biological_process
def: "The identification of lesions on the actively transcribed strand of the DNA duplex as well as a small subset of lesions not recognized by the general nucleotide-excision repair pathway." [GOC:elh, PMID:10197977]
subset: gosubset_prok
synonym: "pyrimidine-dimer repair, DNA damage recognition" RELATED []
xref: Reactome:REACT_100470 "RNA Pol II is blocked by the lesion leading to reduced transcription, Plasmodium falciparum"
xref: Reactome:REACT_100673 "RNA Pol II is blocked by the lesion leading to reduced transcription, Dictyostelium discoideum"
xref: Reactome:REACT_100817 "RNA Pol II is blocked by the lesion leading to reduced transcription, Mus musculus"
xref: Reactome:REACT_101583 "RNA Pol II is blocked by the lesion leading to reduced transcription, Drosophila melanogaster"
xref: Reactome:REACT_103224 "RNA Pol II is blocked by the lesion leading to reduced transcription, Saccharomyces cerevisiae"
xref: Reactome:REACT_104426 "RNA Pol II is blocked by the lesion leading to reduced transcription, Oryza sativa"
xref: Reactome:REACT_106854 "RNA Pol II is blocked by the lesion leading to reduced transcription, Schizosaccharomyces pombe"
xref: Reactome:REACT_1947 "RNA Pol II is blocked by the lesion leading to reduced transcription, Homo sapiens"
xref: Reactome:REACT_78581 "RNA Pol II is blocked by the lesion leading to reduced transcription, Gallus gallus"
xref: Reactome:REACT_78888 "RNA Pol II is blocked by the lesion leading to reduced transcription, Canis familiaris"
xref: Reactome:REACT_80099 "RNA Pol II is blocked by the lesion leading to reduced transcription, Xenopus tropicalis"
xref: Reactome:REACT_86060 "RNA Pol II is blocked by the lesion leading to reduced transcription, Bos taurus"
xref: Reactome:REACT_86572 "RNA Pol II is blocked by the lesion leading to reduced transcription, Taeniopygia guttata"
xref: Reactome:REACT_86848 "RNA Pol II is blocked by the lesion leading to reduced transcription, Caenorhabditis elegans"
xref: Reactome:REACT_88150 "RNA Pol II is blocked by the lesion leading to reduced transcription, Danio rerio"
xref: Reactome:REACT_90318 "RNA Pol II is blocked by the lesion leading to reduced transcription, Arabidopsis thaliana"
xref: Reactome:REACT_96982 "RNA Pol II is blocked by the lesion leading to reduced transcription, Rattus norvegicus"
is_a: GO:0000715 ! nucleotide-excision repair, DNA damage recognition
relationship: part_of GO:0006283 ! transcription-coupled nucleotide-excision repair

[Term]
id: GO:0000717
name: nucleotide-excision repair, DNA duplex unwinding
namespace: biological_process
def: "The unwinding, or local denaturation, of the DNA duplex to create a bubble around the site of the DNA damage." [GOC:elh, PMID:10197977]
subset: gosubset_prok
xref: Reactome:REACT_101247 "Formation of open bubble structure in DNA by helicases, Bos taurus"
xref: Reactome:REACT_101644 "Formation of open bubble structure in DNA by helicases, Oryza sativa"
xref: Reactome:REACT_1033 "Formation of open bubble structure in DNA by helicases, Homo sapiens"
xref: Reactome:REACT_106346 "Formation of open bubble structure in DNA by helicases, Taeniopygia guttata"
xref: Reactome:REACT_107072 "Formation of open bubble structure in DNA by helicases, Mus musculus"
xref: Reactome:REACT_110827 "Formation of open bubble structure in DNA by helicases, Danio rerio"
xref: Reactome:REACT_113177 "Formation of open bubble structure in DNA by helicases, Caenorhabditis elegans"
xref: Reactome:REACT_29217 "Formation of open bubble structure in DNA by helicases, Xenopus tropicalis"
xref: Reactome:REACT_34016 "Formation of open bubble structure in DNA by helicases, Rattus norvegicus"
xref: Reactome:REACT_78462 "Formation of open bubble structure in DNA by helicases, Drosophila melanogaster"
xref: Reactome:REACT_81682 "Formation of open bubble structure in DNA by helicases, Canis familiaris"
xref: Reactome:REACT_83794 "Formation of open bubble structure in DNA by helicases, Gallus gallus"
xref: Reactome:REACT_84565 "Formation of open bubble structure in DNA by helicases, Schizosaccharomyces pombe"
xref: Reactome:REACT_89030 "Formation of open bubble structure in DNA by helicases, Saccharomyces cerevisiae"
xref: Reactome:REACT_95993 "Formation of open bubble structure in DNA by helicases, Arabidopsis thaliana"
xref: Reactome:REACT_98302 "Formation of open bubble structure in DNA by helicases, Sus scrofa"
is_a: GO:0032508 ! DNA duplex unwinding
relationship: part_of GO:0006289 ! nucleotide-excision repair

[Term]
id: GO:0000718
name: nucleotide-excision repair, DNA damage removal
namespace: biological_process
def: "The removal of the oligonucleotide that contains the DNA damage. The oligonucleotide is formed by dual incisions that flank the site of DNA damage." [GOC:elh, PMID:10197977]
subset: gosubset_prok
xref: Reactome:REACT_102444 "Dual incision reaction in GG-NER, Oryza sativa"
xref: Reactome:REACT_104645 "Dual incision reaction in GG-NER, Taeniopygia guttata"
xref: Reactome:REACT_109019 "Dual incision reaction in GG-NER, Bos taurus"
xref: Reactome:REACT_30192 "Dual incision reaction in GG-NER, Xenopus tropicalis"
xref: Reactome:REACT_311 "Dual incision reaction in GG-NER, Homo sapiens"
xref: Reactome:REACT_31322 "Dual incision reaction in GG-NER, Saccharomyces cerevisiae"
xref: Reactome:REACT_32014 "Dual incision reaction in GG-NER, Danio rerio"
xref: Reactome:REACT_52725 "Dual incision reaction in GG-NER, Gallus gallus"
xref: Reactome:REACT_89200 "Dual incision reaction in GG-NER, Sus scrofa"
xref: Reactome:REACT_90961 "Dual incision reaction in GG-NER, Arabidopsis thaliana"
xref: Reactome:REACT_91383 "Dual incision reaction in GG-NER, Drosophila melanogaster"
xref: Reactome:REACT_92216 "Dual incision reaction in GG-NER, Canis familiaris"
xref: Reactome:REACT_92900 "Dual incision reaction in GG-NER, Rattus norvegicus"
xref: Reactome:REACT_93068 "Dual incision reaction in GG-NER, Schizosaccharomyces pombe"
xref: Reactome:REACT_96787 "Dual incision reaction in GG-NER, Caenorhabditis elegans"
xref: Reactome:REACT_99802 "Dual incision reaction in GG-NER, Mus musculus"
is_a: GO:0006308 ! DNA catabolic process
is_a: GO:0044349 ! DNA excision
relationship: part_of GO:0006289 ! nucleotide-excision repair

[Term]
id: GO:0000719
name: photoreactive repair
namespace: biological_process
def: "The repair of UV-induced T-T, C-T and C-C dimers by directly reversing the damage to restore the original pyrimidines." [GOC:elh, PMID:10915863]
subset: gosubset_prok
synonym: "pyrimidine-dimer repair by photolyase" NARROW []
is_a: GO:0006290 ! pyrimidine dimer repair

[Term]
id: GO:0000720
name: pyrimidine dimer repair by nucleotide-excision repair
namespace: biological_process
def: "The repair of UV-induced T-T, C-T, and C-C dimers by the recognition and removal of the damaged DNA strand from the DNA helix as an oligonucleotide. The small gap left in the DNA helix is filled in by the sequential action of DNA polymerase and DNA ligase." [GOC:elh]
comment: Note that the repair of pyrimidine dimers by nucleotide excision repair involves the same gene products that are involved in general nucleotide excision repair. Consider also annotating to other children of the biological process term 'nucleotide-excision repair ; GO:0006289'.
subset: gosubset_prok
is_a: GO:0006289 ! nucleotide-excision repair
is_a: GO:0006290 ! pyrimidine dimer repair

[Term]
id: GO:0000721
name: (R,R)-butanediol dehydrogenase activity
namespace: molecular_function
def: "Catalysis of the reversible reaction: (R,R)-butane-2,3-diol + NAD+ = (R)-acetoin + NADH + H(+)." [EC:1.1.1.4]
subset: gosubset_prok
synonym: "(R)-2,3-butanediol dehydrogenase activity" EXACT [EC:1.1.1.4]
synonym: "(R)-diacetyl reductase activity" EXACT [EC:1.1.1.4]
synonym: "1-amino-2-propanol dehydrogenase activity" EXACT [EC:1.1.1.4]
synonym: "1-amino-2-propanol oxidoreductase activity" EXACT [EC:1.1.1.4]
synonym: "2,3-butanediol dehydrogenase activity" EXACT [EC:1.1.1.4]
synonym: "aminopropanol oxidoreductase activity" EXACT [EC:1.1.1.4]
synonym: "butylene glycol dehydrogenase activity" EXACT [EC:1.1.1.4]
synonym: "butyleneglycol dehydrogenase activity" EXACT [EC:1.1.1.4]
synonym: "D-(-)-butanediol dehydrogenase activity" EXACT [EC:1.1.1.4]
synonym: "D-1-amino-2-propanol dehydrogenase activity" EXACT [EC:1.1.1.4]
synonym: "D-1-amino-2-propanol:NAD(2) oxidoreductase activity" EXACT [EC:1.1.1.4]
synonym: "D-aminopropanol dehydrogenase activity" EXACT [EC:1.1.1.4]
synonym: "D-butanediol dehydrogenase activity" EXACT [EC:1.1.1.4]
synonym: "diacetyl (acetoin) reductase activity" RELATED [EC:1.1.1.4]
xref: EC:1.1.1.4
xref: MetaCyc:RR-BUTANEDIOL-DEHYDROGENASE-RXN
xref: RHEA:24343
is_a: GO:0016616 ! oxidoreductase activity, acting on the CH-OH group of donors, NAD or NADP as acceptor

[Term]
id: GO:0000722
name: telomere maintenance via recombination
namespace: biological_process
def: "Any recombinational process that contributes to the maintenance of proper telomeric length." [GOC:elh, PMID:11850777]
synonym: "telomerase-independent telomere maintenance" RELATED []
xref: Reactome:REACT_101373 "Loading of PCNA - Sliding Clamp Formation on the C-strand of the telomere, Xenopus tropicalis"
xref: Reactome:REACT_101439 "RFC binding displaces Pol Alpha on the C-strand of the telomere, Danio rerio"
xref: Reactome:REACT_101498 "RFC binding displaces Pol Alpha on the C-strand of the telomere, Oryza sativa"
xref: Reactome:REACT_101756 "Polymerase switching on the C-strand of the telomere, Arabidopsis thaliana"
xref: Reactome:REACT_101953 "The primase component of DNA polymerase:primase synthesizes a 6-10 nucleotide RNA primer on the G strand of the telomere, Oryza sativa"
xref: Reactome:REACT_102170 "Polymerase switching on the C-strand of the telomere, Drosophila melanogaster"
xref: Reactome:REACT_102248 "RPA binds to the Flap on the C-strand, Danio rerio"
xref: Reactome:REACT_102860 "Polymerase switching on the C-strand of the telomere, Canis familiaris"
xref: Reactome:REACT_102881 "Removal of the Flap Intermediate from the C-strand, Oryza sativa"
xref: Reactome:REACT_103207 "Telomere C-strand synthesis initiation, Dictyostelium discoideum"
xref: Reactome:REACT_103350 "Telomere C-strand synthesis initiation, Schizosaccharomyces pombe"
xref: Reactome:REACT_103501 "The primase component of DNA polymerase:primase synthesizes a 6-10 nucleotide RNA primer on the G strand of the telomere, Xenopus tropicalis"
xref: Reactome:REACT_103857 "Recruitment of Dna2 endonuclease to the C strand, Sus scrofa"
xref: Reactome:REACT_104171 "The primase component of DNA polymerase:primase synthesizes a 6-10 nucleotide RNA primer on the G strand of the telomere, Danio rerio"
xref: Reactome:REACT_104453 "RFC binding displaces Pol Alpha on the C-strand of the telomere, Dictyostelium discoideum"
xref: Reactome:REACT_104638 "Polymerase switching on the C-strand of the telomere, Caenorhabditis elegans"
xref: Reactome:REACT_104914 "The polymerase component of DNA polymerase alpha:primase synthesizes a 20-nucleotide primer on the G strand of the telomere, Rattus norvegicus"
xref: Reactome:REACT_105177 "The primase component of DNA polymerase:primase synthesizes a 6-10 nucleotide RNA primer on the G strand of the telomere, Mus musculus"
xref: Reactome:REACT_105258 "Formation of Processive Complex on the C-strand of the telomere, Mus musculus"
xref: Reactome:REACT_105462 "Formation of C-strand Okazaki fragments, Sus scrofa"
xref: Reactome:REACT_105491 "Formation of Processive Complex on the C-strand of the telomere, Xenopus tropicalis"
xref: Reactome:REACT_106206 "Removal of the Flap Intermediate from the C-strand, Schizosaccharomyces pombe"
xref: Reactome:REACT_106874 "Polymerase switching on the C-strand of the telomere, Xenopus tropicalis"
xref: Reactome:REACT_106919 "Joining of adjacent Okazaki fragments of the C-strand, Oryza sativa"
xref: Reactome:REACT_106924 "Removal of remaining Flap from the C-strand, Bos taurus"
xref: Reactome:REACT_106994 "Formation of C-strand Okazaki fragments, Schizosaccharomyces pombe"
xref: Reactome:REACT_107163 "RFC dissociates after sliding clamp formation on the C-strand of the telomere, Dictyostelium discoideum"
xref: Reactome:REACT_107299 "Loading of PCNA - Sliding Clamp Formation on the C-strand of the telomere, Gallus gallus"
xref: Reactome:REACT_107682 "RFC binding displaces Pol Alpha on the C-strand of the telomere, Saccharomyces cerevisiae"
xref: Reactome:REACT_108058 "Formation of Processive Complex on the C-strand of the telomere, Oryza sativa"
xref: Reactome:REACT_108279 "The primase component of DNA polymerase:primase synthesizes a 6-10 nucleotide RNA primer on the G strand of the telomere, Rattus norvegicus"
xref: Reactome:REACT_108285 "Processive synthesis on the C-strand of the telomere, Oryza sativa"
xref: Reactome:REACT_108323 "The primase component of DNA polymerase:primase synthesizes a 6-10 nucleotide RNA primer on the G strand of the telomere, Plasmodium falciparum"
xref: Reactome:REACT_108876 "RFC binding displaces Pol Alpha on the C-strand of the telomere, Caenorhabditis elegans"
xref: Reactome:REACT_109084 "RFC dissociates after sliding clamp formation on the C-strand of the telomere, Bos taurus"
xref: Reactome:REACT_109593 "Formation of C-strand Okazaki fragments, Mus musculus"
xref: Reactome:REACT_109676 "Loading of PCNA - Sliding Clamp Formation on the C-strand of the telomere, Bos taurus"
xref: Reactome:REACT_110206 "Recruitment of Dna2 endonuclease to the C strand, Canis familiaris"
xref: Reactome:REACT_110252 "Formation of C-strand Okazaki fragments, Canis familiaris"
xref: Reactome:REACT_110586 "Removal of remaining Flap from the C-strand, Xenopus tropicalis"
xref: Reactome:REACT_110741 "The primase component of DNA polymerase:primase synthesizes a 6-10 nucleotide RNA primer on the G strand of the telomere, Saccharomyces cerevisiae"
xref: Reactome:REACT_28103 "The polymerase component of DNA polymerase alpha:primase synthesizes a 20-nucleotide primer on the G strand of the telomere, Schizosaccharomyces pombe"
xref: Reactome:REACT_28301 "Removal of remaining Flap from the C-strand, Danio rerio"
xref: Reactome:REACT_28337 "Loading of PCNA - Sliding Clamp Formation on the C-strand of the telomere, Rattus norvegicus"
xref: Reactome:REACT_28438 "RFC dissociates after sliding clamp formation on the C-strand of the telomere, Danio rerio"
xref: Reactome:REACT_28735 "Formation of the Flap Intermediate on the C-strand, Oryza sativa"
xref: Reactome:REACT_28845 "Removal of the Flap Intermediate from the C-strand, Xenopus tropicalis"
xref: Reactome:REACT_29030 "Formation of C-strand Okazaki fragments, Danio rerio"
xref: Reactome:REACT_29091 "Removal of RNA primer and dissociation of RPA and Dna2 from the C-strand, Danio rerio"
xref: Reactome:REACT_29268 "Polymerase switching on the C-strand of the telomere, Saccharomyces cerevisiae"
xref: Reactome:REACT_29498 "Joining of adjacent Okazaki fragments of the C-strand, Mus musculus"
xref: Reactome:REACT_29561 "Telomere C-strand synthesis initiation, Caenorhabditis elegans"
xref: Reactome:REACT_29730 "Processive synthesis on the C-strand of the telomere, Rattus norvegicus"
xref: Reactome:REACT_29736 "Removal of remaining Flap from the C-strand, Oryza sativa"
xref: Reactome:REACT_30132 "RFC dissociates after sliding clamp formation on the C-strand of the telomere, Arabidopsis thaliana"
xref: Reactome:REACT_30146 "Loading of PCNA - Sliding Clamp Formation on the C-strand of the telomere, Canis familiaris"
xref: Reactome:REACT_30357 "Recruitment of Dna2 endonuclease to the C strand, Oryza sativa"
xref: Reactome:REACT_30676 "Processive synthesis on the C-strand of the telomere, Taeniopygia guttata"
xref: Reactome:REACT_31415 "Polymerase switching on the C-strand of the telomere, Gallus gallus"
xref: Reactome:REACT_31855 "Recruitment of Dna2 endonuclease to the C strand, Xenopus tropicalis"
xref: Reactome:REACT_31896 "Removal of RNA primer and dissociation of RPA and Dna2 from the C-strand, Mus musculus"
xref: Reactome:REACT_32409 "Formation of Processive Complex on the C-strand of the telomere, Bos taurus"
xref: Reactome:REACT_32656 "Loading of PCNA - Sliding Clamp Formation on the C-strand of the telomere, Oryza sativa"
xref: Reactome:REACT_32714 "Loading of PCNA - Sliding Clamp Formation on the C-strand of the telomere, Arabidopsis thaliana"
xref: Reactome:REACT_32801 "Recruitment of Dna2 endonuclease to the C strand, Schizosaccharomyces pombe"
xref: Reactome:REACT_33015 "Formation of the Flap Intermediate on the C-strand, Sus scrofa"
xref: Reactome:REACT_33071 "Polymerase switching on the C-strand of the telomere, Bos taurus"
xref: Reactome:REACT_33514 "Recruitment of Dna2 endonuclease to the C strand, Danio rerio"
xref: Reactome:REACT_33663 "Processive synthesis on the C-strand of the telomere, Mus musculus"
xref: Reactome:REACT_33974 "Formation of the Flap Intermediate on the C-strand, Mus musculus"
xref: Reactome:REACT_34757 "Polymerase switching on the C-strand of the telomere, Taeniopygia guttata"
xref: Reactome:REACT_57279 "Processive synthesis on the C-strand of the telomere, Bos taurus"
xref: Reactome:REACT_77128 "Formation of C-strand Okazaki fragments, Oryza sativa"
xref: Reactome:REACT_77820 "Formation of Processive Complex on the C-strand of the telomere, Arabidopsis thaliana"
xref: Reactome:REACT_77906 "RFC dissociates after sliding clamp formation on the C-strand of the telomere, Plasmodium falciparum"
xref: Reactome:REACT_77925 "The polymerase component of DNA polymerase alpha:primase synthesizes a 20-nucleotide primer on the G strand of the telomere, Plasmodium falciparum"
xref: Reactome:REACT_78056 "Formation of the Flap Intermediate on the C-strand, Rattus norvegicus"
xref: Reactome:REACT_78182 "Telomere C-strand synthesis initiation, Rattus norvegicus"
xref: Reactome:REACT_78501 "Formation of the Flap Intermediate on the C-strand, Bos taurus"
xref: Reactome:REACT_78969 "Joining of adjacent Okazaki fragments of the C-strand, Bos taurus"
xref: Reactome:REACT_79008 "Recruitment of Dna2 endonuclease to the C strand, Arabidopsis thaliana"
xref: Reactome:REACT_79101 "Removal of the Flap Intermediate from the C-strand, Danio rerio"
xref: Reactome:REACT_7949 "RPA binds to the Flap on the C-strand, Homo sapiens"
xref: Reactome:REACT_7955 "Removal of RNA primer and dissociation of RPA and Dna2 from the C-strand, Homo sapiens"
xref: Reactome:REACT_7967 "RFC dissociates after sliding clamp formation on the C-strand of the telomere, Homo sapiens"
xref: Reactome:REACT_7973 "Formation of the Flap Intermediate on the C-strand, Homo sapiens"
xref: Reactome:REACT_7975 "Removal of remaining Flap from the C-strand, Homo sapiens"
xref: Reactome:REACT_7979 "Formation of Processive Complex on the C-strand of the telomere, Homo sapiens"
xref: Reactome:REACT_7987 "Polymerase switching on the C-strand of the telomere, Homo sapiens"
xref: Reactome:REACT_7993 "Telomere C-strand synthesis initiation, Homo sapiens"
xref: Reactome:REACT_7994 "Joining of adjacent Okazaki fragments of the C-strand, Homo sapiens"
xref: Reactome:REACT_79977 "The polymerase component of DNA polymerase alpha:primase synthesizes a 20-nucleotide primer on the G strand of the telomere, Saccharomyces cerevisiae"
xref: Reactome:REACT_7998 "The primase component of DNA polymerase:primase synthesizes a 6-10 nucleotide RNA primer on the G strand of the telomere, Homo sapiens"
xref: Reactome:REACT_7999 "Removal of the Flap Intermediate from the C-strand, Homo sapiens"
xref: Reactome:REACT_8000 "Loading of PCNA - Sliding Clamp Formation on the C-strand of the telomere, Homo sapiens"
xref: Reactome:REACT_8004 "The polymerase component of DNA polymerase alpha:primase synthesizes a 20-nucleotide primer on the G strand of the telomere, Homo sapiens"
xref: Reactome:REACT_8008 "RFC binding displaces Pol Alpha on the C-strand of the telomere, Homo sapiens"
xref: Reactome:REACT_8015 "Recruitment of Dna2 endonuclease to the C strand, Homo sapiens"
xref: Reactome:REACT_80165 "Removal of the Flap Intermediate from the C-strand, Taeniopygia guttata"
xref: Reactome:REACT_8027 "Processive synthesis on the C-strand of the telomere, Homo sapiens"
xref: Reactome:REACT_8029 "Formation of C-strand Okazaki fragments, Homo sapiens"
xref: Reactome:REACT_80513 "The polymerase component of DNA polymerase alpha:primase synthesizes a 20-nucleotide primer on the G strand of the telomere, Dictyostelium discoideum"
xref: Reactome:REACT_80567 "Polymerase switching on the C-strand of the telomere, Mus musculus"
xref: Reactome:REACT_80653 "Telomere C-strand synthesis initiation, Sus scrofa"
xref: Reactome:REACT_80757 "RFC dissociates after sliding clamp formation on the C-strand of the telomere, Saccharomyces cerevisiae"
xref: Reactome:REACT_80999 "The primase component of DNA polymerase:primase synthesizes a 6-10 nucleotide RNA primer on the G strand of the telomere, Schizosaccharomyces pombe"
xref: Reactome:REACT_81201 "Removal of remaining Flap from the C-strand, Mus musculus"
xref: Reactome:REACT_81258 "RFC binding displaces Pol Alpha on the C-strand of the telomere, Schizosaccharomyces pombe"
xref: Reactome:REACT_81387 "Formation of Processive Complex on the C-strand of the telomere, Rattus norvegicus"
xref: Reactome:REACT_81697 "Loading of PCNA - Sliding Clamp Formation on the C-strand of the telomere, Taeniopygia guttata"
xref: Reactome:REACT_81968 "The polymerase component of DNA polymerase alpha:primase synthesizes a 20-nucleotide primer on the G strand of the telomere, Sus scrofa"
xref: Reactome:REACT_81990 "Joining of adjacent Okazaki fragments of the C-strand, Danio rerio"
xref: Reactome:REACT_82014 "RFC dissociates after sliding clamp formation on the C-strand of the telomere, Caenorhabditis elegans"
xref: Reactome:REACT_82097 "Processive synthesis on the C-strand of the telomere, Schizosaccharomyces pombe"
xref: Reactome:REACT_82246 "The polymerase component of DNA polymerase alpha:primase synthesizes a 20-nucleotide primer on the G strand of the telomere, Drosophila melanogaster"
xref: Reactome:REACT_82465 "Processive synthesis on the C-strand of the telomere, Arabidopsis thaliana"
xref: Reactome:REACT_82605 "Telomere C-strand synthesis initiation, Canis familiaris"
xref: Reactome:REACT_82834 "RFC dissociates after sliding clamp formation on the C-strand of the telomere, Canis familiaris"
xref: Reactome:REACT_83118 "RFC binding displaces Pol Alpha on the C-strand of the telomere, Plasmodium falciparum"
xref: Reactome:REACT_83299 "Loading of PCNA - Sliding Clamp Formation on the C-strand of the telomere, Danio rerio"
xref: Reactome:REACT_83482 "Removal of RNA primer and dissociation of RPA and Dna2 from the C-strand, Xenopus tropicalis"
xref: Reactome:REACT_83617 "RFC dissociates after sliding clamp formation on the C-strand of the telomere, Oryza sativa"
xref: Reactome:REACT_83805 "The primase component of DNA polymerase:primase synthesizes a 6-10 nucleotide RNA primer on the G strand of the telomere, Drosophila melanogaster"
xref: Reactome:REACT_84276 "Recruitment of Dna2 endonuclease to the C strand, Taeniopygia guttata"
xref: Reactome:REACT_84292 "Removal of RNA primer and dissociation of RPA and Dna2 from the C-strand, Bos taurus"
xref: Reactome:REACT_84527 "Joining of adjacent Okazaki fragments of the C-strand, Xenopus tropicalis"
xref: Reactome:REACT_84864 "The polymerase component of DNA polymerase alpha:primase synthesizes a 20-nucleotide primer on the G strand of the telomere, Mus musculus"
xref: Reactome:REACT_85303 "The primase component of DNA polymerase:primase synthesizes a 6-10 nucleotide RNA primer on the G strand of the telomere, Arabidopsis thaliana"
xref: Reactome:REACT_85614 "Removal of RNA primer and dissociation of RPA and Dna2 from the C-strand, Rattus norvegicus"
xref: Reactome:REACT_85781 "Joining of adjacent Okazaki fragments of the C-strand, Schizosaccharomyces pombe"
xref: Reactome:REACT_85910 "Joining of adjacent Okazaki fragments of the C-strand, Canis familiaris"
xref: Reactome:REACT_85945 "RFC binding displaces Pol Alpha on the C-strand of the telomere, Xenopus tropicalis"
xref: Reactome:REACT_86438 "Removal of the Flap Intermediate from the C-strand, Mus musculus"
xref: Reactome:REACT_86551 "Formation of the Flap Intermediate on the C-strand, Danio rerio"
xref: Reactome:REACT_86566 "RPA binds to the Flap on the C-strand, Mus musculus"
xref: Reactome:REACT_86673 "Processive synthesis on the C-strand of the telomere, Xenopus tropicalis"
xref: Reactome:REACT_86894 "RFC binding displaces Pol Alpha on the C-strand of the telomere, Bos taurus"
xref: Reactome:REACT_87128 "Processive synthesis on the C-strand of the telomere, Canis familiaris"
xref: Reactome:REACT_87148 "Recruitment of Dna2 endonuclease to the C strand, Rattus norvegicus"
xref: Reactome:REACT_87271 "The polymerase component of DNA polymerase alpha:primase synthesizes a 20-nucleotide primer on the G strand of the telomere, Xenopus tropicalis"
xref: Reactome:REACT_87564 "Recruitment of Dna2 endonuclease to the C strand, Mus musculus"
xref: Reactome:REACT_87776 "Removal of the Flap Intermediate from the C-strand, Canis familiaris"
xref: Reactome:REACT_87852 "Removal of RNA primer and dissociation of RPA and Dna2 from the C-strand, Canis familiaris"
xref: Reactome:REACT_87982 "Removal of the Flap Intermediate from the C-strand, Arabidopsis thaliana"
xref: Reactome:REACT_88080 "Telomere C-strand synthesis initiation, Mus musculus"
xref: Reactome:REACT_88200 "Formation of the Flap Intermediate on the C-strand, Canis familiaris"
xref: Reactome:REACT_88586 "RPA binds to the Flap on the C-strand, Rattus norvegicus"
xref: Reactome:REACT_88760 "Removal of remaining Flap from the C-strand, Sus scrofa"
xref: Reactome:REACT_88793 "RPA binds to the Flap on the C-strand, Bos taurus"
xref: Reactome:REACT_88811 "The polymerase component of DNA polymerase alpha:primase synthesizes a 20-nucleotide primer on the G strand of the telomere, Danio rerio"
xref: Reactome:REACT_89109 "RFC binding displaces Pol Alpha on the C-strand of the telomere, Canis familiaris"
xref: Reactome:REACT_89136 "Loading of PCNA - Sliding Clamp Formation on the C-strand of the telomere, Schizosaccharomyces pombe"
xref: Reactome:REACT_89422 "RPA binds to the Flap on the C-strand, Xenopus tropicalis"
xref: Reactome:REACT_89618 "Joining of adjacent Okazaki fragments of the C-strand, Rattus norvegicus"
xref: Reactome:REACT_89731 "Polymerase switching on the C-strand of the telomere, Rattus norvegicus"
xref: Reactome:REACT_89859 "Polymerase switching on the C-strand of the telomere, Danio rerio"
xref: Reactome:REACT_89896 "Formation of C-strand Okazaki fragments, Bos taurus"
xref: Reactome:REACT_90432 "The primase component of DNA polymerase:primase synthesizes a 6-10 nucleotide RNA primer on the G strand of the telomere, Caenorhabditis elegans"
xref: Reactome:REACT_90507 "Polymerase switching on the C-strand of the telomere, Schizosaccharomyces pombe"
xref: Reactome:REACT_90656 "RFC dissociates after sliding clamp formation on the C-strand of the telomere, Rattus norvegicus"
[truncated: 29,503,188 more chars]
