# Supplementary material for: Transcriptome sequencing reveals genome-wide variation in molecular evolutionary rate among ferns
Source: BMC Genomics. 2016 Aug 30;17(1):692. doi: 10.1186/s12864-016-3034-2 (PMC5006594; doi:10.1186/s12864-016-3034-2)
Supplement: Additional file 8: — GO analyses data files. Zipped folder containing ‘test set’ and ‘reference set’ loci for all GO analyses performed herein, along with a corresponding readme document describing individual analyses. (ZIP 3916 kb) [file 12864_2016_3034_MOESM8_ESM.zip › Additional_file_8/readme.txt]

# Readme document describing contents of zipped folder 'Additional file 8’
# Grusz & Schuettpelz GO enrichment analyses 

-> This folder (Additional_file_8.zip) contains the following files:

	test_set_1.txt = all loci for which vittarioid ferns were significantly faster than at least one other sampled taxon
	test_set_2.txt = only annotated loci for which vittarioid ferns were significantly faster than at least one other sampled taxon
	test_set_3.txt = all loci for which vittarioid ferns were significantly slower than at least one other sampled taxon
	test_set_4.txt = only annotated loci for which vittarioid ferns were significantly slower than at least one other sampled taxon
	reference_set_1.txt = all 2091 surveyed loci, regardless of annotation status
	reference_set_2.txt = only surveyed loci with known GO annotations
	association.txt = list of orthogroups from Grusz and Schuettpelz along with associated GO annotations for use in GO enrichment analyses
	go-basic.obo = GO annotations and their descriptions used in GO enrichment analyses


-> A total of four analyses testing for significantly over-/under-represented gene ontology (GO) categories were completed. 

	-> Analysis 1. 
		-	Comparing 'test set 1' to 'reference set 1'

	-> Analysis 2. 
		-	Comparing 'test set 2' to 'reference set 2'

	-> Analysis 3. 
		-	Comparing 'test set 3' to 'reference set 1'

	-> Analysis 4. 
		-	Comparing 'test set 4' to 'reference set 2' 
