# Supplementary material for: Transcriptome sequencing reveals genome-wide variation in molecular evolutionary rate among ferns
Source: BMC Genomics. 2016 Aug 30;17(1):692. doi: 10.1186/s12864-016-3034-2 (PMC5006594; doi:10.1186/s12864-016-3034-2)
Supplement: Additional file 8: — GO analyses data files. Zipped folder containing ‘test set’ and ‘reference set’ loci for all GO analyses performed herein, along with a corresponding readme document describing individual analyses. (ZIP 3916 kb) [file 12864_2016_3034_MOESM8_ESM.zip › Additional_file_8/reference_set_2.txt]

# Reference set 2
# List of orthogroups with known gene ontology (GO) annotations

227
1130
806
335
334
337
333
21
968
969
1648
352
1645
960
966
1641
964
2203
2243
817
779
778
774
776
819
356
489
2163
1612
1614
1617
1619
480
483
2169
486
1806
2206
2205
1805
1802
1801
2483
2485
2484
2209
2486
77
2426
2425
2428
284
283
282
747
742
2407
579
919
572
571
570
1456
1455
1454
1452
28
1459
502
503
506
507
1215
1214
1210
1098
1097
1095
1093
2070
1225
2238
2239
815
1851
2233
1925
158
1927
925
1363
810
1929
1928
811
1798
1387
1386
302
1380
1383
1790
1791
1792
1795
1796
317
963
218
216
1162
1164
210
211
1468
1464
57
1466
1467
2331
1461
1462
51
1268
2345
1262
1266
1264
1265
234
2161
236
2167
1959
463
1952
1746
1956
1957
849
2252
358
353
2185
843
233
845
2181
846
1736
1986
1983
1980
955
929
713
927
711
2255
922
923
1678
2004
2414
2415
664
1862
1864
2267
1867
2269
86
85
84
1556
1352
167
164
165
1358
1359
667
2127
2391
2390
676
2129
1680
2207
1432
1684
1434
1686
828
827
1008
1006
1007
1005
1002
2296
2466
2294
2464
2292
546
2298
2299
241
240
658
244
657
249
248
652
653
162
1508
1503
603
602
870
600
876
2487
1329
1328
1327
411
1325
1324
414
1322
1321
1320
362
2179
1550
2173
2172
1551
2175
1053
1600
1056
2003
1054
1058
93
1109
1497
1496
1494
1531
1533
1535
475
76
1539
973
972
971
976
1653
1124
979
1126
1659
1658
1122
1598
1593
752
788
808
783
427
803
785
1069
473
781
2073
1224
1063
1065
1066
1221
1693
1692
1819
1813
2459
2455
2456
2451
544
2315
677
541
914
1622
1626
1104
38
2217
32
34
35
751
750
1284
2141
1286
2143
2145
2149
1288
2210
514
517
1824
1431
2096
2097
2221
2093
1828
2228
126
124
125
1310
123
121
1435
749
129
1780
1782
1785
1787
1919
1789
1917
291
1912
1910
207
1661
205
980
981
319
318
184
96
180
989
209
2306
2225
2302
1470
1472
2308
526
527
1272
1277
1276
1278
65
2359
327
63
2353
2357
68
2355
1776
1777
1774
1772
1946
1548
53
1342
176
174
360
361
2197
363
2191
459
2193
2192
368
2199
453
279
690
691
694
328
272
699
1978
1979
935
1728
933
388
386
1722
1720
1974
1726
380
1724
2467
2363
2405
2366
2367
908
1186
1183
1181
1189
1871
8
2250
2254
1876
1035
869
868
488
862
1212
1711
2024
1714
1715
1718
903
2021
2139
2135
2134
944
945
2131
1017
1016
1013
1012
1011
1010
1691
1690
1400
1401
1695
1694
647
646
645
643
642
2287
2282
2281
648
984
655
1571
1573
2313
2312
407
2100
982
1155
1248
1249
1244
753
1024
1025
1884
1883
2030
1023
620
1355
633
636
1529
151
1113
1524
1119
1582
1308
1666
136
1664
134
1662
17
434
1366
154
871
581
799
433
118
1237
2060
1075
1232
2065
1230
2068
304
1239
115
305
114
430
609
413
117
1201
2036
2446
113
2051
2052
2053
2034
2056
1633
140
1348
238
1636
995
235
997
237
1145
992
888
767
761
2031
551
491
829
497
498
826
825
822
566
565
561
1295
1601
2153
1604
663
1676
1675
1161
420
2089
1835
100
2213
1833
1333
2438
1904
292
425
290
1900
2434
324
194
197
1
191
190
323
852
441
199
329
739
45
44
43
1055
731
1103
906
900
49
736
1448
2318
1446
2316
1444
1445
1442
1443
1440
539
1083
532
536
1088
1089
2324
2326
2327
2320
1154
631
1200
2337
1372
145
1378
2330
445
444
447
446
1938
1769
1768
265
1936
1764
1930
1762
1761
1760
378
263
1398
267
1117
269
840
1396
375
374
1392
1393
1961
394
1965
1751
1967
1753
1969
1968
373
1942
1773
2371
2370
2373
2372
2376
1842
1843
1840
1841
1846
2246
1844
393
1848
2248
70
72
392
342
340
346
344
857
349
2340
1995
1992
1993
1990
1999
1708
701
706
954
837
959
1700
1702
1705
1704
1707
686
1412
1411
1410
1415
13
364
842
1307
431
366
1301
15
2279
2270
2272
605
670
791
672
2277
1569
1565
1561
1560
67
9
693
604
1252
1256
1259
2387
2110
2113
1305
1428
1896
1036
1031
1033
1420
1421
1422
621
1071
622
625
2479
875
2474
2472
2473
1510
464
253
1127
255
104
1337
1334
1674
1332
1672
102
103
1107
2064
108
1102
1679
1339
590
934
594
596
598
458
1951
1179
1741
122
1740
1916
895
2015
1040
2011
2013
1480
385
1486
383
2041
2040
2049
938
