# Supplementary material for: Transcriptome sequencing reveals genome-wide variation in molecular evolutionary rate among ferns
Source: BMC Genomics. 2016 Aug 30;17(1):692. doi: 10.1186/s12864-016-3034-2 (PMC5006594; doi:10.1186/s12864-016-3034-2)
Supplement: Additional file 8: — GO analyses data files. Zipped folder containing ‘test set’ and ‘reference set’ loci for all GO analyses performed herein, along with a corresponding readme document describing individual analyses. (ZIP 3916 kb) [file 12864_2016_3034_MOESM8_ESM.zip › Additional_file_8/test_set_3.txt]

# Test set 3
# all loci for which vittarioid ferns were significantly slower than at least one other sampled taxon

104
1040
1041
1042
1043
1044
1045
1046
1047
1049
105
1050
1051
1052
1053
1054
1055
1056
1057
1059
106
1060
1061
1062
1063
1065
1066
1067
1069
1071
1072
1074
1075
1076
1078
1079
108
1081
1082
1083
1084
1085
1086
1088
1089
109
1090
1091
1092
1093
1094
1095
1096
1097
1098
1099
11
110
1101
1102
1103
1104
1105
1106
1107
1108
1109
111
1111
1112
1113
1114
1115
1116
1117
1119
112
1120
1121
1122
1123
1124
1125
1126
113
1130
1132
1133
1134
1138
1139
114
1142
1145
1146
1148
1149
115
1150
1151
1152
1153
1154
1155
1156
1157
1158
1159
116
1160
1161
1162
1164
1167
1169
117
1170
1172
1173
1174
1175
1176
1177
1179
118
1180
1181
1182
1183
1184
1186
1187
1188
1189
119
1190
1191
1192
1193
1195
1196
1197
1199
1200
1201
1202
1203
1205
1207
1208
1209
121
1210
1211
1212
1213
1214
1215
1218
1219
122
1220
1221
1222
1224
1225
1226
1229
123
1230
1231
1232
1233
1234
1235
1237
1239
124
1241
1242
1243
1244
1245
1246
1247
1248
125
1250
1251
1252
1253
1254
1255
1256
1257
1258
1259
126
1261
1262
1263
1264
1265
1266
1267
1268
1269
127
1270
1271
1272
1273
1274
1276
1277
1278
1279
128
1280
1281
1282
1283
1284
1285
1286
1288
1289
129
1290
1291
1292
1293
1295
1296
1298
13
130
1300
1301
1302
1303
1305
1307
1308
1309
1310
1311
1312
1314
1315
1316
1317
1318
1319
132
1320
1321
1322
1323
1324
1325
1326
1327
1328
1329
133
1330
1331
1332
1333
1334
1335
1336
1337
1338
1339
134
1340
1342
1343
1344
1345
1346
1347
1348
1349
135
1350
1351
1352
1354
1355
1356
1357
1358
1359
136
1360
1361
1363
1364
1365
1366
1367
1369
1370
1371
1372
1374
1375
1376
1377
1378
1379
138
1380
1381
1382
1383
1384
1385
1386
1387
1388
139
1391
1392
1393
1395
1396
1397
1398
1399
14
140
1400
1401
1402
1403
1404
1405
1408
1409
141
1410
1411
1412
1413
1415
1416
1417
1419
1420
1421
1422
1424
1425
1426
1427
1428
143
1430
1431
1432
1434
1435
1436
1437
1438
1439
144
1440
1442
1443
1444
1445
1446
1449
145
1450
1451
1452
1453
1454
1455
1456
1457
1458
1459
146
1460
1461
1462
1463
1464
1465
1466
1467
1468
1469
1470
1471
1472
1473
1474
1475
1476
148
1480
1481
1482
1484
1486
1488
1489
1490
1492
1493
1494
1496
1497
1498
1499
15
150
1500
1501
1502
1503
1504
1505
1506
1507
1508
1509
151
1510
1512
1513
1514
1515
1516
1517
1518
1519
1520
1521
1523
1524
1526
1528
1529
153
1530
1531
1532
1533
1534
1535
1536
1537
1539
154
1540
1543
1544
1545
1546
1547
1548
1549
1550
1551
1552
1553
1555
1556
1558
1559
156
1560
1561
1562
1564
1565
1566
1567
1569
157
1570
1571
1572
1573
1575
1576
1577
1578
1579
158
1580
1581
1582
1583
1584
1585
1587
1589
159
1590
1592
1593
1594
1595
1596
1597
1598
1599
1600
1601
1602
1604
1605
1606
1607
1608
161
1611
1612
1613
1614
1616
1617
1618
1619
162
1620
1622
1623
1624
1625
1626
1627
1628
1629
1630
1633
1634
1635
1636
1637
1638
1639
164
1640
1641
1642
1644
1645
1647
1648
1649
165
1651
1652
1653
1654
1656
1657
1658
1659
166
1660
1661
1662
1663
1664
1665
1666
1667
1668
167
1670
1671
1672
1673
1674
1675
1676
1677
1678
1679
168
1682
1683
1684
1685
1686
1687
1689
169
1690
1691
1692
1693
1694
1695
1696
1697
1698
1699
17
170
1700
1701
1702
1703
1704
1705
1706
1707
1708
1709
1711
1712
1713
1714
1715
1716
1717
1718
1719
172
1720
1721
1724
1725
1726
1727
1728
1729
173
1731
1732
1733
1734
1735
1736
1738
1739
174
1740
1741
1742
1743
1745
1746
1747
1749
175
1750
1753
1754
1755
1756
1758
1759
176
1760
1761
1762
1763
1764
1765
1766
1767
1768
1769
1770
1771
1772
1773
1774
1775
1776
1777
1778
1779
178
1780
1781
1782
1784
1785
1787
1788
1789
1790
1791
1792
1794
1795
1796
1797
1798
18
180
1801
1802
1803
1804
1805
1806
1809
181
1810
1811
1812
1813
1814
1816
1817
1818
1819
1820
1821
1823
1824
1825
1826
1828
183
1830
1831
1832
1833
1834
1835
1836
1837
1838
1839
184
1840
1841
1842
1843
1844
1845
1846
1847
1848
1849
1850
1851
1853
1854
1856
1857
1858
1859
186
1860
1861
1862
1864
1865
1867
1868
1869
1871
1872
1873
1874
1875
1876
1878
188
1880
1882
1883
1884
1886
1888
189
1890
1891
1892
1895
1896
1897
1898
1899
19
190
1900
1901
1903
1904
1907
191
1910
1911
1912
1913
1914
1915
1916
1917
1919
192
1921
1922
1923
1924
1925
1926
1927
1928
1929
193
1930
1931
1932
1935
1936
1937
1938
1939
194
1940
1941
1942
1943
1944
1945
1946
1947
1949
1950
1951
1952
1953
1954
1956
1957
1958
1959
196
1960
1961
1962
1963
1964
1965
1966
1967
1968
1969
197
1970
1971
1973
1974
1975
1978
1979
1980
1981
1982
1983
1984
1985
1986
1989
199
1990
1991
1992
1993
1994
1995
1996
1998
1999
20
200
2000
2002
2003
2004
2005
2006
2008
2009
201
2010
2011
2012
2013
2015
2016
2018
2019
2020
2021
2023
2024
2025
2026
2027
2028
2029
203
2030
2031
2032
2034
2035
2036
2037
2038
204
2040
2041
2042
2043
2044
2045
2047
2048
2049
205
2050
2051
2052
2053
2054
2055
2056
2057
2058
2059
206
2060
2062
2064
2065
2066
2067
2068
2069
207
2070
2072
2073
2075
2076
2077
2078
2079
2080
2081
2082
2083
2084
2085
2087
2088
2089
209
2091
2092
2093
2094
2095
2096
2097
2098
2099
21
210
2100
2101
2102
2103
2104
2105
2106
2107
2109
211
2110
2111
2112
2113
2114
2115
2116
2119
212
2120
2121
2122
2123
2125
2126
2127
2128
2129
213
2130
2131
2132
2133
2134
2135
2136
2137
2138
2139
2140
2141
2143
2145
2148
2149
2150
2151
2152
2153
2154
2155
2156
2157
2158
2159
216
2160
2161
2163
2164
2166
2167
2168
217
2170
2171
2172
2173
2174
2175
2176
2177
2179
218
2180
2181
2182
2183
2184
2185
2187
2189
219
2190
2191
2192
2193
2194
2195
2196
2197
2199
220
2200
2202
2203
2205
2206
2207
2209
221
2210
2211
2212
2213
2214
2215
2216
2217
2218
222
2221
2222
2223
2224
2225
2226
2227
2228
2229
223
2232
2233
2234
2235
2236
2238
2239
2240
2242
2243
2244
2245
2246
2247
2248
2249
225
2250
2252
2253
2254
2255
2258
2259
226
2260
2261
2263
2264
2266
2267
2268
2269
227
2270
2271
2272
2273
2275
2276
2277
2278
2279
228
2280
2281
2282
2283
2284
2285
2286
2287
2288
2289
229
2290
2291
2292
2293
2294
2296
2297
2298
2299
23
230
2300
2301
2302
2303
2304
2305
2306
2308
2309
231
2310
2312
2313
2314
2315
2316
2318
2319
232
2320
2321
2323
2324
2326
2327
2328
233
2330
2331
2332
2333
2334
2336
2337
2338
2339
234
2340
2341
2342
2343
2344
2345
2346
2347
2348
2349
235
2350
2351
2352
2353
2354
2355
2357
2358
2359
236
2360
2361
2363
2364
2365
2366
2367
2368
2369
237
2370
2371
2372
2373
2374
2375
2376
2377
2378
2379
238
2380
2381
2382
2383
2384
2385
2387
2388
239
2390
2391
2392
2393
2394
2395
2396
2397
2398
2399
240
2400
2401
2402
2405
2406
2407
2408
2409
241
2410
2412
2413
2414
2415
2416
2417
2418
2419
242
2420
2421
2422
2423
2424
2425
2426
2427
2428
2429
243
2430
2431
2432
2433
2434
2435
2436
2437
2438
2439
244
2440
2441
2442
2443
2444
2445
2446
2447
2448
2449
2450
2451
2452
2453
2454
2455
2456
2457
2458
2459
246
2460
2461
2462
2463
2464
2465
2466
2467
2468
2469
247
2470
2471
2472
2473
2474
2475
2476
2477
2478
2479
248
2480
2481
2482
2483
2484
2485
2486
2487
2488
2489
249
2490
2491
2492
2493
2494
2497
2498
250
251
253
254
255
256
257
258
259
26
260
261
262
263
265
266
267
268
269
270
271
272
273
274
275
276
277
279
28
280
282
283
284
285
290
291
293
294
297
298
299
300
301
302
304
305
307
309
31
311
312
313
314
315
316
317
318
319
32
320
321
322
323
324
325
326
327
328
329
330
331
332
333
334
335
336
337
338
339
34
340
341
342
343
344
346
347
349
35
350
352
353
354
355
356
358
359
36
360
361
362
363
364
365
366
367
368
369
37
370
371
372
373
374
375
377
378
379
38
380
381
382
383
384
385
386
387
388
389
39
391
392
393
394
397
398
40
400
402
403
404
405
407
409
410
411
412
413
414
416
417
419
42
420
421
422
423
424
425
426
427
428
429
43
430
431
432
433
434
435
436
437
439
44
440
441
442
443
444
445
446
447
448
449
45
450
451
452
453
458
459
461
462
463
464
466
467
469
47
470
473
475
476
477
478
48
480
481
483
484
486
487
488
489
49
491
492
493
496
497
498
5
50
501
502
503
504
505
506
507
508
509
51
510
511
514
516
517
518
519
52
520
521
522
524
525
526
527
528
529
53
530
531
532
533
534
536
537
538
539
54
541
542
543
544
546
547
549
55
550
551
552
553
554
555
556
557
558
559
56
561
563
564
565
566
568
569
57
570
571
572
574
576
577
578
579
580
581
583
584
585
586
588
589
59
590
591
592
593
594
595
596
597
598
600
601
602
603
604
605
608
609
61
611
613
615
617
618
619
62
620
621
622
623
625
626
627
628
63
630
631
632
633
634
635
636
638
64
641
642
643
644
645
646
647
648
649
65
650
651
652
653
655
656
657
658
659
66
660
661
663
664
665
666
667
668
669
67
670
671
672
673
675
676
677
68
680
681
682
683
684
685
686
687
688
69
690
691
692
693
694
696
697
698
699
7
70
701
702
703
704
705
706
707
708
709
71
710
711
712
713
714
715
716
717
718
719
72
720
721
723
724
725
726
729
73
730
731
734
735
736
738
739
74
740
741
742
743
744
745
746
747
748
749
75
750
751
752
753
755
757
76
760
761
762
763
766
767
768
77
770
771
773
774
775
776
778
779
78
780
781
783
785
787
788
789
79
791
793
794
795
796
797
798
799
8
80
800
801
802
803
804
805
806
807
808
81
810
811
812
813
814
815
816
817
818
819
82
821
822
823
824
825
826
827
828
829
83
830
831
832
833
834
835
836
837
838
839
84
840
841
842
843
844
845
846
847
849
85
850
852
853
854
855
856
857
859
860
862
863
864
866
867
868
869
87
870
871
872
874
875
876
877
878
879
88
880
881
883
885
886
888
89
890
891
892
893
894
895
896
898
899
9
90
900
901
902
903
904
905
906
907
908
909
910
911
912
913
914
915
917
919
92
921
922
923
924
925
927
928
929
93
930
932
933
934
935
937
938
939
94
941
943
944
945
946
947
948
950
952
954
955
956
958
959
96
960
961
962
963
964
965
966
967
968
969
970
971
972
973
974
975
976
977
978
979
98
1004
1024
1029
981
