# Supplementary material for: Transcriptome sequencing reveals genome-wide variation in molecular evolutionary rate among ferns
Source: BMC Genomics. 2016 Aug 30;17(1):692. doi: 10.1186/s12864-016-3034-2 (PMC5006594; doi:10.1186/s12864-016-3034-2)
Supplement: Additional file 8: — GO analyses data files. Zipped folder containing ‘test set’ and ‘reference set’ loci for all GO analyses performed herein, along with a corresponding readme document describing individual analyses. (ZIP 3916 kb) [file 12864_2016_3034_MOESM8_ESM.zip › Additional_file_8/test_set_4.txt]

# test set 4
# annotated loci for which vittarioid ferns were significantly slower than at least one other sampled taxon

2227
227
2270
2271
2272
2273
2275
2276
2277
2278
2279
