# Supplementary material for: Transcriptome sequencing reveals genome-wide variation in molecular evolutionary rate among ferns
Source: BMC Genomics. 2016 Aug 30;17(1):692. doi: 10.1186/s12864-016-3034-2 (PMC5006594; doi:10.1186/s12864-016-3034-2)
Supplement: Additional file 10: — Orthogroup data file. Zipped folder containing fasta-formatted reads identified by ProteinOrtho, used for all downstream orthogroup determination and analysis, along with readme document and relevant project-specific scripts (also available online via Dryad: http://dx.doi.org/10.5061/dryad.rg22j). (ZIP 12021 kb) [file 12864_2016_3034_MOESM10_ESM.zip]

Archive with 24 entries (19 files):
- Additional_file_10/
- Additional_file_10/.DS_Store
- __MACOSX/
- __MACOSX/Additional_file_10/
- __MACOSX/Additional_file_10/._.DS_Store
- Additional_file_10/1_ProteinOrtho_2499_orthogroups.zip
- Additional_file_10/6-10_fasta4hyphy.zip
- Additional_file_10/6_Backtranslate_2113_final_trees.zip
- Additional_file_10/Readme.txt
- __MACOSX/Additional_file_10/._Readme.txt
- Additional_file_10/scripts/
- Additional_file_10/scripts/back_translate.GB.pl
- __MACOSX/Additional_file_10/scripts/
- __MACOSX/Additional_file_10/scripts/._back_translate.GB.pl
- Additional_file_10/scripts/fixsequences.pl
- __MACOSX/Additional_file_10/scripts/._fixsequences.pl
- Additional_file_10/scripts/og_aa_get.py
- __MACOSX/Additional_file_10/scripts/._og_aa_get.py
- Additional_file_10/scripts/og_nucleotide_get.py
- __MACOSX/Additional_file_10/scripts/._og_nucleotide_get.py
- Additional_file_10/scripts/phy2fasta.py
- __MACOSX/Additional_file_10/scripts/._phy2fasta.py
- __MACOSX/Additional_file_10/._scripts
- __MACOSX/._Additional_file_10
