# Supplementary material for: Transcriptome sequencing reveals genome-wide variation in molecular evolutionary rate among ferns
Source: BMC Genomics. 2016 Aug 30;17(1):692. doi: 10.1186/s12864-016-3034-2 (PMC5006594; doi:10.1186/s12864-016-3034-2)
Supplement: Additional file 10: — Orthogroup data file. Zipped folder containing fasta-formatted reads identified by ProteinOrtho, used for all downstream orthogroup determination and analysis, along with readme document and relevant project-specific scripts (also available online via Dryad: http://dx.doi.org/10.5061/dryad.rg22j). (ZIP 12021 kb) [file 12864_2016_3034_MOESM10_ESM.zip › Additional_file_10/scripts/back_translate.GB.pl]

#!/usr/bin/perl 

# TO call this script:  perl Script_name	name_of_file_conatining_DNA_sequences	name_of_file_containing_protein_alignment_files prefix_of_output_files

# This script is part of the G. Burleigh Tree of Everything pipeline.  Written by A.C. Payton. 

# Dependencies:
# assumes the name of the DNA sequence and the AA sequence are identical. 
# assumes that the DNA and AA sequences are in fasta format
# The DNA and AA sequences file can be interleaved, or not, it does not matter.  

$dna_file = $ARGV[0];
$aa_file = $ARGV[1];
$output_name = $ARGV[2];

%geneticcode =
    (
    'TCA' => 'S', # serine
    'TCC' => 'S', # serine
    'TCG' => 'S', # serine
    'TCT' => 'S', # serine
    'TCN' => 'S', # serine
    
    
    'TTC' => 'F', # phenylalanine
    'TTT' => 'F', # phenylalanine
    'TTA' => 'L', # leucine
    'TTG' => 'L', # leucine
    'TAC' => 'Y', # tyrosine
    'TAT' => 'Y', # tyrosine
    'TAA' => '*', # stop
    'TAG' => '*', # stop
    'TGC' => 'C', # cysteine
    'TGT' => 'C', # cysteine
    'TGA' => '*', # stop
    'TGG' => 'W', # tryptophan
    
    'CTA' => 'L', # leucine
    'CTC' => 'L', # leucine
    'CTG' => 'L', # leucine
    'CTT' => 'L', # leucine
    'CTN' => 'L', # leucine
    
    
    'CCA' => 'P', # proline
    'CCC' => 'P', # proline
    'CCG' => 'P', # proline
    'CCT' => 'P', # proline
    'CCN' => 'P', # proline
    
    'CAC' => 'H', # histidine
    'CAT' => 'H', # histidine
    'CAA' => 'Q', # glutamine
    'CAG' => 'Q', # glutamine
    
    'CGA' => 'R', # arginine
    'CGC' => 'R', # arginine
    'CGG' => 'R', # arginine
    'CGT' => 'R', # arginine
    'CGN' => 'R', # arginine
    
    
    'ATA' => 'I', # isoleucine
    'ATC' => 'I', # isoleucine
    'ATT' => 'I', # isoleucine
    'ATG' => 'M', # methionine
    
    'ACA' => 'T', # threonine
    'ACC' => 'T', # threonine
    'ACG' => 'T', # threonine
    'ACT' => 'T', # threonine
    'ACN' => 'T', # threonine
    
    
    'AAC' => 'N', # asparagine
    'AAT' => 'N', # asparagine
    'AAA' => 'K', # lysine
    'AAG' => 'K', # lysine
    'AGC' => 'S', # serine
    'AGT' => 'S', # serine
    'AGA' => 'R', # arginine
    'AGG' => 'R', # arginine
    
    'GTA' => 'V', # valine
    'GTC' => 'V', # valine
    'GTG' => 'V', # valine
    'GTT' => 'V', # valine
    'GTN' => 'V', # valine
    
    
    'GCA' => 'A', # alanine
    'GCC' => 'A', # alanine
    'GCG' => 'A', # alanine
    'GCT' => 'A', # alanine
    'GCN' => 'A', # alanine
    
    'GAC' => 'D', # aspartic acid
    'GAT' => 'D', # aspartic acid
    'GAA' => 'E', # glutamic acid
    'GAG' => 'E', # glutamic acid
    
    'GGA' => 'G', # glycine
    'GGC' => 'G', # glycine
    'GGG' => 'G', # glycine
    'GGT' => 'G', # glycine
    'GGN' => 'G', # glycine
    
    'NNN' => 'X', # true gaps	
    );

###################################################
##                                               ## 
##    SECTION 1: Storing the Coding Sequences    ##
##                                               ##
###################################################

# open the file containing the coding sequences for all species
# and store them in a giant hash table

open LOG, ">$output_name.error_log.2.txt";
open IN, "<$dna_file" or die "$dna_file not found \n\n";
print "Working on $dna_file";
%dnahash=();
$dnaseqcounter = 0;

while (<IN>)
	{	$line = $_;
		if ($line =~ /^>([\S\s]+)/)															#Matching header line in fasta file
			{ 	$name = $1;
				chomp $name;
				$dnahash{$name} = "";
				$dnaseqcounter++;
			}
		elsif (/^(\S+)/)
		{
		    $dnahash{$name} = $dnahash{$name} . $1;
		}
	}

print "\n$dnaseqcounter DNA sequences loaded into memory\n"; 
close IN;

###################################################
##                                               ## 
##    SECTION 2: Back-Translating AA Alignments  ##
##                                               ##
###################################################
# This one is complicated, but it finds the DNA sequence for each individual in the AA alignement
# It then tries to translate that DNA sequence starting at the first base, then if it fails the second base, and finally if it fails the third base.
# If the script can match the genbank AA sequence to a particular frames in the DNA sequence it then back translates the AA alignment into nucleotides 
# Using the original DNA sequence.  

#system "mkdir aa_to_nuc";

		open OUT, ">$output_name.aa_to_nuc.fasta";
		open IN2, "<$aa_file";
		$/=">";		
		while (<IN2>)
			{	$line = $_;
				#print "LINE: $line\n";
				if ($line =~ /(\S+)\n([\S\s]+)/)													#Matching header line in AA alignment fasta file 
					{ 	$name = $1;
						#print "NAME: $name\n";
						$aa_align = $2;
						$aa_align =~ s/\n//g;
						$aa_align =~ s/>//g;
						#print "AA: $aa_align\n";
						#print "gap: $aa_align";
						$aa_align_nogap = $aa_align;
						$aa_align_nogap =~ s/-//g;
###GB changed from 15 to 100
						$bait = substr ($aa_align_nogap, 0, 10);							#change the length of this substr if you want a shote or longer AA sequence used to match against the translated DNA to identify the starting point for the AA sequence.  NOTE IF YOU CHANGE THIS YOU ALSO HAVE TO CHANGE THE MISMATCH THRESHOLD 	$threshold
						if (exists $dnahash{$name})	
							{ $dna_seq = $dnahash{$name};
								#pass DNA seq to sub translate
								($extracted_dna, $kill_switch) = translate ($dna_seq, $bait);				# Call the translate subroutine
								if ($kill_switch == 0)										#kill switch #1  If active ( =1 ) then no perfect matches could be found between the AA bait and the translated DNA, sequence is then passed to subrouting last_resort.
									{	#pass to sub to find start of AA seq and return trimmed DNAseq
										($aligned_dna, $name, $kill_switch) = backtranslator ($aa_align, $extracted_dna, $name);
											if ($kill_switch == 0) # kill switch #2
												{	print OUT ">$name\n$aligned_dna\n";	}
											else {	print "Codon error: $name in alignemnt $file may have experienced a frameshift and was excluded\n";	
													print LOG "Codon error: $name in alignemnt $file may have experienced a frameshift and was excluded\n";
												}
									}	
								#This else loop is executed when the above IF block fails to find a perfect match this looks for imperfect matches
								else { 	($extracted_dna, $name, $kill_switch) = last_resort ($dna_seq, $bait, $name);
										if ($kill_switch == 0)	
											{	($aligned_dna, $name, $kill_switch) = backtranslator ($aa_align, $extracted_dna, $name);
												if ($kill_switch == 0)
													{	print OUT ">$name\n$aligned_dna\n";
														print LOG "Mismatch warning: $name was successfully translated but contains at least 1 mismatch between the AA sequence and the translated DNA seqence";
													}
												else {	print "Codon error: $name in alignemnt $file may have experienced a frameshift and was excluded\n";	
														print LOG "Codon error: $name in alignemnt $file may have experienced a frameshift and was excluded\n";
													}
											}
										else {	print "Match error: $name in alignment $file failed to match AA start to DNA sequence and was excluded\n";		# This else statement is executed if kill switch 1 is activated "1"
												print LOG "Match error: $name in alignment $file failed to match AA start to DNA sequence and was excluded\n";	
											 }
									}
							}	
					}
			}	
close IN2;


close OUT;
close LOG;
%dnahash=();


sub translate
{	#print"\nexecuting sub translate\n";
	$dna = shift (@_);
	$bait = shift (@_);
	#print "dna:$dna\naa_aligned\n$bait\n";																	#Turn on to check if variable is being bassed to subroutine
	$dnalength = length $dna;
	$aalength = length $aa_align_nogap;				#WHAT IS THIS VARIABLE DOING AND WHAT DOES EXTRACTOR NEED WITH IT!!
	$codonnum1 = int ($dnalength / 3);
	$codonnum2 = int (($dnalength -1 ) / 3);
	$codonnum3 = int (($dnalength -2) / 3);
	$aa = "";
	$start = 0;
	$kill_switch = 0;
	for (0 .. ($codonnum1 - 1))
		{	$dna1= $dna;
			$codon = substr ($dna1, $start, 3);
			$start = $start + 3;
			if (exists $geneticcode{$codon})
				{	$aa = $aa . $geneticcode{$codon};	}
			else { $aa = $aa . "X";}
		}
		$dna_translated1 = $aa;
		#print"DNA_translated1\n$dna_translated1\n";
		($go_no_go, $extracted_dna) = extractor ($dna_translated1, $bait, $dna1, $aalength);			
		
		#print "Go_no_go 1\n$go_no_go\n";
		
		if ($go_no_go == 1)
			{	#print "FOUND Correct frame on first try\n";
				return ($extracted_dna, $kill_switch);}

#Go around again 2		

			else {	#print "GOING AROUND AGAIN 2\n";
				$dna2 = substr ($dna, 1, ($dna_length -1));
				$aa = "";	$start = 0;
				for (0 .. ($codonnum2 - 1))
				{	$codon2 = substr ($dna2, $start, 3);
					$start = $start + 3;
					if (exists $geneticcode{$codon2})
						{	$aa = $aa . $geneticcode{$codon2};	}
					else { $aa = $aa . "X";}
				}
			$dna_translated2 = $aa;
			#print"DNA_translated\n$dna_translated2\n";
			($go_no_go, $extracted_dna) = extractor ($dna_translated2, $bait, $dna2, $aalength);	
			}
		#print "GO_no_go 2\n$go_no_go\n";
		
		if ($go_no_go == 1)
			{	#print "FOUND Correct frame on second try\n";
				return ($extracted_dna, $kill_switch);}

#Go around again 3			

			else {	#print "GOING AROUND AGAIN 3\n";
				$dna3 = substr ($dna, 2, ($dna_length - 2));
				$aa = "";	$start = 0;
				#print "original dna:\n$dna\n";
				#print "DNA3\n$dna3\n";
				for (0 .. ($codonnum3 - 1))
				{	$codon3 = substr ($dna3, $start, 3);
					$start = $start + 3;
					if (exists $geneticcode{$codon3})
						{	$aa = $aa . $geneticcode{$codon3};	}
					else { $aa = $aa . "X";}
				}
			$dna_translated3 = $aa;
			#print"DNA_translated3\n$dna_translated3\n";
			($go_no_go, $extracted_dna) = extractor ($dna_translated3, $bait, $dna3, $aalength);	
			}
		#print "GO_no_go 3\n$go_no_go\n";	
	
		if ($go_no_go == 1)
			{	#print "FOUND Correct frame on third try\n";
				return ($extracted_dna, $kill_switch);}
		else { $kill_switch = 1; return ($extracted_dna, $kill_switch)	}
}			


sub extractor 
{	#print "executing extractor\n";
	$dna_translated = shift (@_);
	$bait = shift (@_);
	$sub_dna = shift (@_);
	$length_aa = shift (@_);		#	THIS MAY NOT BE NECESSARY !!!!   This was supposed to correspond to the length of DNA that needed to be extracted but i forgot to include it, as it is currently written the script pulls the whole sequence all the way to the end of the DNA.  This is not a problem because the backtranslate stops when it gets to the end of the alignment even if the DNA sequence continues.  
	#print "DNA:\n$sub_dna\ntranslated dna\n$dna_translated\nbait\n$bait\n";
		$startpos = index ($dna_translated, $bait);
		#print"Start pos:\n$startpos\n";
	if ($startpos == -1) 																	#you get a -1 when the index command from the translate subroutine does not find a match.
		{ 	$go_no_go = 0; $extracted_dna = "";
			return ($go_no_go, $extracted_dna);
		}
	else {	$extracted_dna = substr ($sub_dna, ($startpos * 3));
			$go_no_go = 1;
			return ($go_no_go, $extracted_dna);
		}
}


sub backtranslator 
{	#print "Executing sub backtanslator\n";
	$aligned_dna = "";
	$aa_align = shift (@_);
	$extracted_dna = shift (@_);
	$name = shift (@_);
	#print "DNA:$extracted_dna\n";
	#print "AA_alignment\n$aa_align\n";
	@temp_aa_seq = ();
	@temp_dna_seq = ();
	$mismatchcounter = 0;
	$kill_switch = 0;
	@temp_aa_seq = split (//, $aa_align);
	@temp_dna_seq = ($extracted_dna =~ m/.../g);
	#print "aa:\n@temp_aa_seq\n";
	#print "dna:\n@temp_dna_seq\n";
	foreach (@temp_aa_seq)
		{	$aa = $_;
			if ($aa eq "-")
				{	$aligned_dna = $aligned_dna . "---";	}
			else 
				{	$codon = shift (@temp_dna_seq);
					#print "$codon\, ";
					
					if ($codon ne "")
					{	$translation = $geneticcode{$codon};									#translates dna into aa to check that it matches what is in the AA alignment 
						
						if ($translation eq $aa)
							{	$aligned_dna = $aligned_dna . $codon;	}
						else {	#$aligned_dna = $aligned_dna . "XXX";							#This was removed
								$aligned_dna = $aligned_dna . $codon;							#This returns whatever codon is in the DNA sequence even if it does not translate to the AA that we see in the alignment
								$mismatchcounter ++;											#This keeps track of the number of times there is a mismatch between the DNA sequence and the AA sequence.  It will be used to help identify frame shift mutations.	
							}			
					}
					else {	$aligned_dna = $aligned_dna . "---";	}
				}
		}				
	#print "$name\t$mismatchcounter\n";
	#print "aligned DNA\n$aligned_dna\nextractedDNA:\n$extracted_dna\nAA_align\n$aa_align\n";
	if ($mismatchcounter >= (((length $extracted_dna) /3) * 0.333)	)							#This asks if the number of codons that did not match the AA in the alignment is greater than 1/3 of the total DNA sequence.  If it is that sequence is thrown out via the kill_switch function.
		{	$kill_switch = 1; return ($aligned_dna, $name, $kill_switch);	}
	else {	return ($aligned_dna, $name, $kill_switch);	}

}	
	


sub last_resort			#large portions of this are direct copies of subrouting translate, except the subrouting imperfect_match is used instead of the subroutine extractor.
{	#print "executing last_resort\n";
	$dna = shift (@_);
	$bait = shift (@_);
	$name = shift (@_);
	#print "DNA:\n$dna\nBait:\n$bait\n";
	$dna1 = "";	$dna2 = ""; $dna3 = "";														#clearing out variables probably unnecessarily.
	$dnalength = length $dna;
	$codonnum1 = int ($dnalength / 3);
	$codonnum2 = int (($dnalength -1 ) / 3);
	$codonnum3 = int (($dnalength -2) / 3);
	$aa = "";
	$start = 0;
	$kill_switch = 0;
	for (0 .. ($codonnum1 - 1))
		{	$dna1= $dna;
			$codon = substr ($dna1, $start, 3);
			$start = $start + 3;
			if (exists $geneticcode{$codon})
				{	$aa = $aa . $geneticcode{$codon};	}
			else { $aa = $aa . "X";}
		}
		$dna_translated1 = $aa;
		#print"DNA_translated1\n$dna_translated1\n";
		($go_no_go, $extracted_dna) = imperfect_match ($dna_translated1, $bait, $dna1);			
		
		#print "Go_no_go 1\n$go_no_go\n";
		
		if ($go_no_go == 1)
			{	#print "FOUND Correct frame on first try\n";
				#print "extracted dna:\n$extracted_dna\n";
				return ($extracted_dna, $name, $kill_switch);
			}
#Go around again 2		

			else {	#print "GOING AROUND AGAIN 2\n\n";
				$dna2 = substr ($dna, 1, ($dna_length -1));
				#print "original dna\n$dna\ndna2:\n$dna2\n";
				$aa = "";	$start = 0;
				for (0 .. ($codonnum2 - 1))
				{	$codon2 = substr ($dna2, $start, 3);
					$start = $start + 3;
					if (exists $geneticcode{$codon2})
						{	$aa = $aa . $geneticcode{$codon2};	}
					else { $aa = $aa . "X";}
				}
			$dna_translated2 = $aa;
			#print"DNA_translated\n$dna_translated2\n";
			($go_no_go, $extracted_dna) = imperfect_match ($dna_translated2, $bait, $dna2);	
			}
		#print "GO_no_go 2\n$go_no_go\n";
		
		if ($go_no_go == 1)
			{	#print "FOUND Correct frame on second try\n";
				return ($extracted_dna, $name, $kill_switch);}

#Go around again 3			

			else {	#print "GOING AROUND AGAIN 3\n\n";
					$dna3 = substr ($dna, 2, ($dna_length - 2));
					#print "original dna\n$dna\ndna3:\n$dna3\n";
					$aa = "";	$start = 0;
					#print "dan:\n$dna\n";
					#print "DNA3\n$dna3\n";
					for (0 .. ($codonnum3 - 1))
					{	$codon3 = substr ($dna3, $start, 3);
						$start = $start + 3;
						if (exists $geneticcode{$codon3})
							{	$aa = $aa . $geneticcode{$codon3};	}
						else { $aa = $aa . "X";}
					}
				$dna_translated3 = $aa;
				#print"DNA_translated3\n$dna_translated3\n";
				($go_no_go, $extracted_dna) = imperfect_match ($dna_translated3, $bait, $dna3);	
				}
			#print "GO_no_go 3\n$go_no_go\n";	
		
			if ($go_no_go == 1)
				{	#print "FOUND Correct frame on third try\n";
					return ($extracted_dna, $name, $kill_switch);}
			
			else { $kill_switch = 1; return ($extracted_dna, $name, $kill_switch)	}
}

sub imperfect_match
{	#print "executing imperfect_match sub\n";
	$dna_translated = shift (@_);
	$bait = shift (@_);
	$dna_substr = shift (@_);
	#print "Dna translated:\n$dna_translated\nBait:\n$bait\ndna sequence:\n$dna_substr\n";
###GB changed from 14 to 9
	$threshold = "9";																	#Change this if you want to allow more mismatches, bait length is currently set at 15. 
	$num_codons = int ((length $dna_substr) / 3);
	#print "num condons:\n$num_codons\n";
	$start = 0;
	@bait_array =();
	@bait_array = split (//, $bait);
	#print "bait array:\n@bait_array\n";
	$go_no_go = 0;
	#begin sliding window
		for (0.. ($num_codons - 1))		
		  { #print "in for loop\n";
		  	if ($go_no_go == 0)
			{	#print "executing sliding window\n"; 
				@window_array = ();															#resets array every time the window slides.
				$dna_window = substr ($dna_translated, $start, 15);
				@window_array = split (//, $dna_window);
				#print "window array:\n@window_array\n";
				$position = 0;																#keeps track of the number of the place in the array as it travels through the for loop of the window_array
				$matchcounter = 0;															#keeps track of the number of AA matches between the translated dna and the bait
				foreach (@window_array)
					{	#print "window $position\t$window_array[$position]\nbait $position\t$bait_array[$position]\n";
						if ($window_array[$position] eq $bait_array [$position]	)
								{	$matchcounter++;	}
						$position++;
					}			
				if ($matchcounter >= $threshold)
					{	#print "Found match with $matchcounter matches, starting at $start\n";
						$go_no_go =1;
						$extracted_dna = substr ($dna_substr, ($start * 3));	
						return ($go_no_go, $extracted_dna);
					}
				else { $start++	;	}
			}
		   }	
		if ($go_no_go == 0)
			{	$extracted_dna = "";
				return ($go_no_go, $extracted_dna);
			}
}	
	
	
