# Supplementary material for: Transcriptome sequencing reveals genome-wide variation in molecular evolutionary rate among ferns
Source: BMC Genomics. 2016 Aug 30;17(1):692. doi: 10.1186/s12864-016-3034-2 (PMC5006594; doi:10.1186/s12864-016-3034-2)
Supplement: Additional file 10: — Orthogroup data file. Zipped folder containing fasta-formatted reads identified by ProteinOrtho, used for all downstream orthogroup determination and analysis, along with readme document and relevant project-specific scripts (also available online via Dryad: http://dx.doi.org/10.5061/dryad.rg22j). (ZIP 12021 kb) [file 12864_2016_3034_MOESM10_ESM.zip › Additional_file_10/scripts/fixsequences.pl]

#!/usr/bin/perl -w

@filearray = glob("*.dna.sorted");

for $file(@filearray)
{
    if ($file =~ m/(\S+).dna.sorted/)
    {
	$num = $1;
	open FH, "<$file";
	%seqhash = ();
	while (<FH>)
	{
	    if (/>(\S+)/)
	    {
		$seq = $1;
		$seqhash{$seq} = "";
	    }
	    elsif (/^(\S+)/)
	    {
		$seqhash{$seq} = $seqhash{$seq} . $1;
	    }
	}
	close FH;

	open FH2, "<$num.error_log.2.txt";
	while (<FH2>)
	{
	    if (/\:\s+(\S+)/)
	    {
		$bad = $1;
		$SEQ = reverse $seqhash{$bad};
		$SEQ =~ tr/ACGT/TGCA/;
		$seqhash{$bad} = $SEQ;
	    }
	}
	close FH2;
	
	open OUT, ">$num.dna.ED.sorted";
	for $Seq(keys %seqhash)
	{
	    print OUT ">$Seq\n$seqhash{$Seq}\n";
	}
	close OUT;
    }
}

    
		
