# Supplementary material for: Transcriptome sequencing reveals genome-wide variation in molecular evolutionary rate among ferns
Source: BMC Genomics. 2016 Aug 30;17(1):692. doi: 10.1186/s12864-016-3034-2 (PMC5006594; doi:10.1186/s12864-016-3034-2)
Supplement: Additional file 10: — Orthogroup data file. Zipped folder containing fasta-formatted reads identified by ProteinOrtho, used for all downstream orthogroup determination and analysis, along with readme document and relevant project-specific scripts (also available online via Dryad: http://dx.doi.org/10.5061/dryad.rg22j). (ZIP 12021 kb) [file 12864_2016_3034_MOESM10_ESM.zip › Additional_file_10/scripts/og_aa_get.py]

import os
import re


for dna_file in os.listdir('.'):
	if dna_file.endswith('.dna'):
		working = open(dna_file, 'r')
		seqlist = []
		og = dna_file[:-4]
		new = og + '.aa'
		new = open(new, 'w')
		for line in working:
			if line.startswith('>'):
				line = line.strip('>')
				line = line.strip('\n')
				print line
				seqlist.append(line)
		for aa_file in os.listdir('.'):
			if aa_file == 'Gene.' + og + '.fasta':
				print aa_file		
				with open(aa_file, 'r') as rf:
					while True:
						header = rf.readline()
						dna = rf.readline()
						if header == '': break
						for x in seqlist:
							if x in header:
								new.write(header)
								new.write(dna)
								break


	
	
	
