# Supplementary material for: Transcriptome sequencing reveals genome-wide variation in molecular evolutionary rate among ferns
Source: BMC Genomics. 2016 Aug 30;17(1):692. doi: 10.1186/s12864-016-3034-2 (PMC5006594; doi:10.1186/s12864-016-3034-2)
Supplement: Additional file 10: — Orthogroup data file. Zipped folder containing fasta-formatted reads identified by ProteinOrtho, used for all downstream orthogroup determination and analysis, along with readme document and relevant project-specific scripts (also available online via Dryad: http://dx.doi.org/10.5061/dryad.rg22j). (ZIP 12021 kb) [file 12864_2016_3034_MOESM10_ESM.zip › Additional_file_10/scripts/og_nucleotide_get.py]

import os
import re


for file in os.listdir('.'):
	if file.endswith('.tre'):
		working = open(file, 'r')
		seqlist = []
		new = file[:-9] + '.dna'
		new = open(new, 'w')
		for line in working:
			line = line.strip()
			seqlist.append(line)
		with open('ALL-13-SOAPdenovo-Trans-assembly.dna', 'r') as rf:
			while True:
				header = rf.readline()
				dna = rf.readline()
				if header == '': break
				for x in seqlist:
					if x in header:
						new.write(header)
						new.write(dna)
						break
						


	
	
	
