# Supplementary material for: Transcriptome sequencing reveals genome-wide variation in molecular evolutionary rate among ferns
Source: BMC Genomics. 2016 Aug 30;17(1):692. doi: 10.1186/s12864-016-3034-2 (PMC5006594; doi:10.1186/s12864-016-3034-2)
Supplement: Additional file 10: — Orthogroup data file. Zipped folder containing fasta-formatted reads identified by ProteinOrtho, used for all downstream orthogroup determination and analysis, along with readme document and relevant project-specific scripts (also available online via Dryad: http://dx.doi.org/10.5061/dryad.rg22j). (ZIP 12021 kb) [file 12864_2016_3034_MOESM10_ESM.zip › Additional_file_10/scripts/phy2fasta.py]

import os
import re


for file in os.listdir('.'):
	if file.endswith('.phy'):
		newfile = file[:-4] + '.fasta'
		rename = open(file, 'r')
		new = open(newfile, 'w')
		for line in rename:
			if re.match('[A-Z]{4}-\d+', line):
				taxon_id = line.split('\t')[0]
				dna_seq = line.split('\t')[1]
				new.write('>' + taxon_id + '\n' + dna_seq)
				
				
		
			
		
	
